# Supplementary material for: Data on prevalence of additive colors in local food and beverage products, Tehran, Iran
Source: Data Brief. 2018 Jul 9;19:2104–8. doi: 10.1016/j.dib.2018.07.001 (PMC6141502; doi:10.1016/j.dib.2018.07.001)
Supplement: Supplementary file 2 — Supplementary material [file mmc2.xlsx]

## Sheet: Sheet1
NO	Code	Year	Month	Product	Type Of Product	N.color	A.color	E100	E100(ii)	E101	E120	E140	E141	E150a-d	E153	E160a	E160b	E160c	E161b	E162	E163	E171	SAFFRON	Carthamus Yellow	E104	E110	E122	E124	E129	E132	E133	E102	Compliance
1	90-1-48	1390	Spring	candy	candy	0	1	0	0	0	0	0	0	0	0	0	0	0	0	0	0	0	0	0	0	0	0	0	0	0	0	0	1
2	90-1-49	1390	Spring	candy	candy	0	1	0	0	0	0	0	0	0	0	0	0	0	0	0	0	0	0	0	0	0	0	0	0	0	0	0	1
3	90-1-50	1390	Spring	candy	candy	0	1	0	0	0	0	0	0	0	0	0	0	0	0	0	0	0	0	0	0	0	0	0	0	0	0	0	1
4	90-1-98	1390	Spring	corn-flaks	Breakfast-Cereals	0	0	0	0	0	0	0	0	0	0	0	0	0	0	0	0	0	0	0	0	0	0	0	0	0	0	0	1
5	90-1-99	1390	Spring	corn-flaks	Breakfast-Cereals	0	0	0	0	0	0	0	0	0	0	0	0	0	0	0	0	0	0	0	0	0	0	0	0	0	0	0	1
6	90-1-100	1390	Spring	corn-flaks	Breakfast-Cereals	0	0	0	0	0	0	0	0	0	0	0	0	0	0	0	0	0	0	0	0	0	0	0	0	0	0	0	1
7	90-1-101	1390	Spring	corn-flaks	Breakfast-Cereals	0	0	0	0	0	0	0	0	0	0	0	0	0	0	0	0	0	0	0	0	0	0	0	0	0	0	0	1
8	90-1-102	1390	Spring	corn-flaks	Breakfast-Cereals	0	0	0	0	0	0	0	0	0	0	0	0	0	0	0	0	0	0	0	0	0	0	0	0	0	0	0	1
9	90-1-103	1390	Spring	lime-juice	lime-juice	0	0	0	0	0	0	0	0	0	0	0	0	0	0	0	0	0	0	0	0	0	0	0	0	0	0	0	1
10	90-1-123	1390	Spring	Breakfast-Cereals	Breakfast-Cereals	0	0	0	0	0	0	0	0	0	0	0	0	0	0	0	0	0	0	0	0	0	0	0	0	0	0	0	1
11	90-1-124	1390	Spring	Breakfast-Cereals	Breakfast-Cereals	0	0	0	0	0	0	0	0	0	0	0	0	0	0	0	0	0	0	0	0	0	0	0	0	0	0	0	1
12	90-1-127	1390	Spring	Cocoa-Wafer	Wafer	0	0	0	0	0	0	0	0	0	0	0	0	0	0	0	0	0	0	0	0	0	0	0	0	0	0	0	1
13	90-2-178	1390	Spring	Energy-drink	Energy-Drink	0	1	0	0	0	0	0	0	0	0	0	0	0	0	0	0	0	0	0	0	0	0	0	0	0	0	0	1
14	90-2-183	1390	Spring	chocolate-wafer	Wafer	0	0	0	0	0	0	0	0	0	0	0	0	0	0	0	0	0	0	0	0	0	0	0	0	0	0	0	1
15	90-2-184	1390	Spring	Strawberry-wafer	Wafer	0	0	0	0	0	0	0	0	0	0	0	0	0	0	0	0	0	0	0	0	0	0	0	0	0	0	0	1
16	90-2-185	1390	Spring	vanilla-wafer	Wafer	0	0	0	0	0	0	0	0	0	0	0	0	0	0	0	0	0	0	0	0	0	0	0	0	0	0	0	1
17	90-2-257	1390	Spring	Macaroni	macaroni	0	0	0	0	0	0	0	0	0	0	0	0	0	0	0	0	0	0	0	0	0	0	0	0	0	0	0	1
18	90-2-258	1390	Spring	Macaroni	macaroni	0	0	0	0	0	0	0	0	0	0	0	0	0	0	0	0	0	0	0	0	0	0	0	0	0	0	0	1
19	90-2-259	1390	Spring	Macaroni	macaroni	0	0	0	0	0	0	0	0	0	0	0	0	0	0	0	0	0	0	0	0	0	0	0	0	0	0	0	1
20	90-2-260	1390	Spring	Macaroni	macaroni	0	0	0	0	0	0	0	0	0	0	0	0	0	0	0	0	0	0	0	0	0	0	0	0	0	0	0	1
21	90-2-349	1390	Spring	Energy-drink	Energy-Drink	0	1	0	0	0	0	0	0	0	0	0	0	0	0	0	0	0	0	0	0	0	0	0	0	0	0	0	1
22	90-2-350	1390	Spring	Energy-drink	Energy-Drink	0	1	0	0	0	0	0	0	0	0	0	0	0	0	0	0	0	0	0	0	0	0	0	0	0	0	0	1
23	90-2-351	1390	Spring	Energy-drink	Energy-Drink	0	1	0	0	0	0	0	0	0	0	0	0	0	0	0	0	0	0	0	0	0	0	0	0	0	0	0	1
24	90-2-352	1390	Spring	Energy-drink	Energy-Drink	0	1	0	0	0	0	0	0	0	0	0	0	0	0	0	0	0	0	0	0	0	0	0	0	0	0	0	1
25	90-3-388	1390	Spring	Breakfast-Cereals	Breakfast-Cereals	0	0	0	0	0	0	0	0	0	0	0	0	0	0	0	0	0	0	0	0	0	0	0	0	0	0	0	1
26	90-3-419	1390	Spring	Breakfast-Cereals	Breakfast-Cereals	0	0	0	0	0	0	0	0	0	0	0	0	0	0	0	0	0	0	0	0	0	0	0	0	0	0	0	1
27	90-3-425	1390	Spring	chicken-extract	chicken-extract	0	0	0	0	0	0	0	0	0	0	0	0	0	0	0	0	0	0	0	0	0	0	0	0	0	0	0	1
28	90-3-420	1390	Spring	Mushroom-barley-soup	soup	0	0	0	0	0	0	0	0	0	0	0	0	0	0	0	0	0	0	0	0	0	0	0	0	0	0	0	1
29	90-3-421	1390	Spring	Tomato -barley-soup	soup	0	0	0	0	0	0	0	0	0	0	0	0	0	0	0	0	0	0	0	0	0	0	0	0	0	0	0	1
30	90-3-422	1390	Spring	Barley-soup	soup	0	0	0	0	0	0	0	0	0	0	0	0	0	0	0	0	0	0	0	0	0	0	0	0	0	0	0	1
31	90-3-423	1390	Spring	Mushroom-soup	soup	0	0	0	0	0	0	0	0	0	0	0	0	0	0	0	0	0	0	0	0	0	0	0	0	0	0	0	1
32	90-3-424	1390	Spring	vege-barley-soup	soup	0	0	0	0	0	0	0	0	0	0	0	0	0	0	0	0	0	0	0	0	0	0	0	0	0	0	0	1
33	90-3-440	1390	Spring	tomato-paste	tomato-paste	0	0	0	0	0	0	0	0	0	0	0	0	0	0	0	0	0	0	0	0	0	0	0	0	0	0	0	1
34	90-3-467	1390	Spring	Albumin- powder	Albumin- powder	0	0	0	0	0	0	0	0	0	0	0	0	0	0	0	0	0	0	0	0	0	0	0	0	0	0	0	1
35	90-3-468	1390	Spring	Whole-egg-powder	Whole-egg-powder	0	0	0	0	0	0	0	0	0	0	0	0	0	0	0	0	0	0	0	0	0	0	0	0	0	0	0	1
36	90-3-488	1390	Spring	Hot-red-pepper-sauce	sauce	0	0	0	0	0	0	0	0	0	0	0	0	0	0	0	0	0	0	0	0	0	0	0	0	0	0	0	1
37	90-3-489	1390	Spring	curry-sauce	sauce	0	0	0	0	0	0	0	0	0	0	0	0	0	0	0	0	0	0	0	0	0	0	0	0	0	0	0	1
38	90-3-490	1390	Spring	Mustrad-sauce	sauce	0	0	0	0	0	0	0	0	0	0	0	0	0	0	0	0	0	0	0	0	0	0	0	0	0	0	0	1
39	90-3-491	1390	Spring	Ketchup-sauce	sauce	0	0	0	0	0	0	0	0	0	0	0	0	0	0	0	0	0	0	0	0	0	0	0	0	0	0	0	1
40	90-3-492	1390	Spring	Garlic-mayonnaise	sauce	0	0	0	0	0	0	0	0	0	0	0	0	0	0	0	0	0	0	0	0	0	0	0	0	0	0	0	1
41	90-3-493	1390	Spring	mayonnaise	sauce	0	0	0	0	0	0	0	0	0	0	0	0	0	0	0	0	0	0	0	0	0	0	0	0	0	0	0	1
42	90-3-494	1390	Spring	Ketchup-sauce	sauce	0	0	0	0	0	0	0	0	0	0	0	0	0	0	0	0	0	0	0	0	0	0	0	0	0	0	0	1
43	90-3-495	1390	Spring	Ketchup-sauce	sauce	0	0	0	0	0	0	0	0	0	0	0	0	0	0	0	0	0	0	0	0	0	0	0	0	0	0	0	1
44	90-3-496	1390	Spring	Ketchup-sauce	sauce	0	0	0	0	0	0	0	0	0	0	0	0	0	0	0	0	0	0	0	0	0	0	0	0	0	0	0	1
45	90-3-557	1390	Spring	Pomegranate-Paste	Pomegranate-Paste	0	0	0	0	0	0	0	0	0	0	0	0	0	0	0	0	0	0	0	0	0	0	0	0	0	0	0	1
46	90-3-572	1390	Spring	Car-grape-juice	Fruit-juice	0	0	0	0	0	0	0	0	0	0	0	0	0	0	0	0	0	0	0	0	0	0	0	0	0	0	0	1
47	90-3-573	1390	Spring	Car-grape-juice	Fruit-juice	0	0	0	0	0	0	0	0	0	0	0	0	0	0	0	0	0	0	0	0	0	0	0	0	0	0	0	1
48	90-3-574	1390	Spring	Car-Apple-juice	Fruit-juice	0	0	0	0	0	0	0	0	0	0	0	0	0	0	0	0	0	0	0	0	0	0	0	0	0	0	0	1
49	90-3-575	1390	Spring	Aloe-vera-drink	fruit-drink	0	0	0	0	0	0	0	0	0	0	0	0	0	0	0	0	0	0	0	0	0	0	0	0	0	0	0	1
50	90-3-576	1390	Spring	B-berry-Aloe-vera-drink	fruit-drink	0	0	0	0	0	0	0	0	0	0	0	0	0	0	0	0	0	0	0	0	0	0	0	0	0	0	0	1
51	90-3-577	1390	Spring	Pome-Aloe-vera-drink	fruit-drink	0	0	0	0	0	0	0	0	0	0	0	0	0	0	0	0	0	0	0	0	0	0	0	0	0	0	0	1
52	90-3-578	1390	Spring	Aloe-vera-drink	fruit-drink	0	0	0	0	0	0	0	0	0	0	0	0	0	0	0	0	0	0	0	0	0	0	0	0	0	0	0	1
53	90-3-582	1390	Spring	Saffron-in-cut	saffron	0	0	0	0	0	0	0	0	0	0	0	0	0	0	0	0	0	0	0	0	0	0	0	0	0	0	0	1
54	90-3-583	1390	Spring	Coconut- juice	Fruit-juice	0	0	0	0	0	0	0	0	0	0	0	0	0	0	0	0	0	0	0	0	0	0	0	0	0	0	0	1
55	90-3-584	1390	Spring	Tamarind- juice	Fruit-juice	0	0	0	0	0	0	0	0	0	0	0	0	0	0	0	0	0	0	0	0	0	0	0	0	0	0	0	1
56	90-3-585	1390	Spring	Lychee-juice	Fruit-juice	0	0	0	0	0	0	0	0	0	0	0	0	0	0	0	0	0	0	0	0	0	0	0	0	0	0	0	1
57	90-3-586	1390	Spring	Coconut- juice	Fruit-juice	0	0	0	0	0	0	0	0	0	0	0	0	0	0	0	0	0	0	0	0	0	0	0	0	0	0	0	1
58	90-4-599	1390	Summer	Energy-drink	Energy-Drink	0	1	0	0	0	0	0	0	0	0	0	0	0	0	0	0	0	0	0	0	0	0	0	0	0	0	0	1
59	90-4-600	1390	Summer	Energy-drink	Energy-Drink	0	1	0	0	0	0	0	0	0	0	0	0	0	0	0	0	0	0	0	0	0	0	0	0	0	0	0	1
60	90-4-601	1390	Summer	Energy-drink	Energy-Drink	0	1	0	0	0	0	0	0	0	0	0	0	0	0	0	0	0	0	0	0	0	0	0	0	0	0	0	1
61	90-4-602	1390	Summer	Energy-drink	Energy-Drink	0	1	0	0	0	0	0	0	0	0	0	0	0	0	0	0	0	0	0	0	0	0	0	0	0	0	0	1
62	90-4-604	1390	Summer	Guava- juice	Fruit-juice	0	0	0	0	0	0	0	0	0	0	0	0	0	0	0	0	0	0	0	0	0	0	0	0	0	0	0	1
63	90-4-605	1390	Summer	Mango-juice	Fruit-juice	0	0	0	0	0	0	0	0	0	0	0	0	0	0	0	0	0	0	0	0	0	0	0	0	0	0	0	1
64	90-4-606	1390	Summer	Tropical-juice	Fruit-juice	0	0	0	0	0	0	0	0	0	0	0	0	0	0	0	0	0	0	0	0	0	0	0	0	0	0	0	1
65	90-4-607	1390	Summer	berry-juice	Fruit-juice	0	0	0	0	0	0	0	0	0	0	0	0	0	0	0	0	0	0	0	0	0	0	0	0	0	0	0	1
66	90-4-608	1390	Summer	Breakfast-Cereals	Breakfast-Cereals	0	0	0	0	0	0	0	0	0	0	0	0	0	0	0	0	0	0	0	0	0	0	0	0	0	0	0	1
67	90-4-609	1390	Summer	Breakfast-Cereals	Breakfast-Cereals	0	0	0	0	0	0	0	0	0	0	0	0	0	0	0	0	0	0	0	0	0	0	0	0	0	0	0	1
68	90-4-610	1390	Summer	Breakfast-Cereals	Breakfast-Cereals	0	0	0	0	0	0	0	0	0	0	0	0	0	0	0	0	0	0	0	0	0	0	0	0	0	0	0	1
69	90-4-611	1390	Summer	Breakfast-Cereals	Breakfast-Cereals	0	0	0	0	0	0	0	0	0	0	0	0	0	0	0	0	0	0	0	0	0	0	0	0	0	0	0	1
70	90-4-612	1390	Summer	Breakfast-Cereals	Breakfast-Cereals	0	0	0	0	0	0	0	0	0	0	0	0	0	0	0	0	0	0	0	0	0	0	0	0	0	0	0	1
71	90-4-625	1390	Summer	Cookies-pastry	pastry	0	0	0	0	0	0	0	0	0	0	0	0	0	0	0	0	0	0	0	0	0	0	0	0	0	0	0	1
72	90-4-631	1390	Summer	Non-dairy-cream	Non-dairy-cream	1	0	0	0	0	0	0	0	0	0	1	0	0	0	0	0	0	0	0	0	0	0	0	0	0	0	0	1
73	90-4-643	1390	Summer	Mushroom-soup	soup	0	0	0	0	0	0	0	0	0	0	0	0	0	0	0	0	0	0	0	0	0	0	0	0	0	0	0	1
74	90-4-644	1390	Summer	Barley-soup	soup	0	0	0	0	0	0	0	0	0	0	0	0	0	0	0	0	0	0	0	0	0	0	0	0	0	0	0	1
75	90-4-645	1390	Summer	meat-extract	meat-extract	0	0	0	0	0	0	0	0	0	0	0	0	0	0	0	0	0	0	0	0	0	0	0	0	0	0	0	1
76	90-4-649	1390	Summer	chicken-extract	chicken-extract	0	0	0	0	0	0	0	0	0	0	0	0	0	0	0	0	0	0	0	0	0	0	0	0	0	0	0	1
77	90-4-647	1390	Summer	Apple -nectar	Fruit-nectar	0	0	0	0	0	0	0	0	0	0	0	0	0	0	0	0	0	0	0	0	0	0	0	0	0	0	0	1
78	90-4-648	1390	Summer	Orange-nectar	Fruit-nectar	0	0	0	0	0	0	0	0	0	0	0	0	0	0	0	0	0	0	0	0	0	0	0	0	0	0	0	1
79	90-4-649	1390	Summer	peach-nectar	Fruit-nectar	0	0	0	0	0	0	0	0	0	0	0	0	0	0	0	0	0	0	0	0	0	0	0	0	0	0	0	1
80	90-4-666	1390	Summer	Car-grape-juice	Fruit-juice	0	0	0	0	0	0	0	0	0	0	0	0	0	0	0	0	0	0	0	0	0	0	0	0	0	0	0	1
81	90-4-667	1390	Summer	Car-grape-juice	Fruit-juice	0	0	0	0	0	0	0	0	0	0	0	0	0	0	0	0	0	0	0	0	0	0	0	0	0	0	0	1
82	90-4-694	1390	Summer	Pomegranate-Paste	Pomegranate-Paste	0	0	0	0	0	0	0	0	0	0	0	0	0	0	0	0	0	0	0	0	0	0	0	0	0	0	0	1
83	90-4-708	1390	Summer	tomato-paste	tomato-paste	0	0	0	0	0	0	0	0	0	0	0	0	0	0	0	0	0	0	0	0	0	0	0	0	0	0	0	1
84	90-4-722	1390	Summer	Tangrin-pulp	fruit-pulp	0	0	0	0	0	0	0	0	0	0	0	0	0	0	0	0	0	0	0	0	0	0	0	0	0	0	0	1
85	90-4-723	1390	Summer	Saffron-rock-candy	Rock-candy	0	0	0	0	0	0	0	0	0	0	0	0	0	0	0	0	0	0	0	0	0	0	0	0	0	0	0	1
86	90-4-726	1390	Summer	lime-juice	lime-juice	0	0	0	0	0	0	0	0	0	0	0	0	0	0	0	0	0	0	0	0	0	0	0	0	0	0	0	1
87	90-4-728	1390	Summer	Non-car-drink	fruit-drink	0	0	0	0	0	0	0	0	0	0	0	0	0	0	0	0	0	0	0	0	0	0	0	0	0	0	0	1
88	90-4-729	1390	Summer	Non-car-aloe-vera-drink	fruit-drink	0	0	0	0	0	0	0	0	0	0	0	0	0	0	0	0	0	0	0	0	0	0	0	0	0	0	0	1
89	90-4-730	1390	Summer	Non-car-orange-drink	fruit-drink	0	1	0	0	0	0	0	0	0	0	0	0	0	0	0	0	0	0	0	0	1	0	0	0	0	0	0	0
90	90-5-737	1390	Summer	Non-car-orange-drink	fruit-drink	0	0	0	0	0	0	0	0	0	0	0	0	0	0	0	0	0	0	0	0	0	0	0	0	0	0	0	1
91	90-5-738	1390	Summer	Non-car-pineapple-drink	fruit-drink	0	0	0	0	0	0	0	0	0	0	0	0	0	0	0	0	0	0	0	0	0	0	0	0	0	0	0	1
92	90-5-742	1390	Summer	Mushroom-barley-soup	soup	0	0	0	0	0	0	0	0	0	0	0	0	0	0	0	0	0	0	0	0	0	0	0	0	0	0	0	1
93	90-5-743	1390	Summer	Chicken-Vermicelli-soup	soup	0	0	0	0	0	0	0	0	0	0	0	0	0	0	0	0	0	0	0	0	0	0	0	0	0	0	0	1
94	90-5-744	1390	Summer	Barley-soup	soup	0	0	0	0	0	0	0	0	0	0	0	0	0	0	0	0	0	0	0	0	0	0	0	0	0	0	0	1
95	90-5-745	1390	Summer	Mushroom-soup	soup	0	0	0	0	0	0	0	0	0	0	0	0	0	0	0	0	0	0	0	0	0	0	0	0	0	0	0	1
96	90-5-755	1390	Summer	cola-energy-drink	Energy-Drink	1	0	0	0	0	0	0	0	1	0	0	0	0	0	0	0	0	0	0	0	0	0	0	0	0	0	0	1
97	90-5-756	1390	Summer	B-berry-Energy-drink	Energy-Drink	1	1	0	0	0	0	0	0	1	0	0	0	0	0	0	0	0	0	0	0	0	0	0	1	0	0	0	1
98	90-5-757	1390	Summer	lime-energy-drink	Energy-Drink	0	0	0	0	0	0	0	0	0	0	0	0	0	0	0	0	0	0	0	0	0	0	0	0	0	0	0	1
99	90-5-863	1390	Summer	Non-car-strawberry-drink	fruit-drink	0	0	0	0	0	0	0	0	0	0	0	0	0	0	0	0	0	0	0	0	0	0	0	0	0	0	0	1
100	90-5-864	1390	Summer	Non-car-peach-drink	fruit-drink	0	0	0	0	0	0	0	0	0	0	0	0	0	0	0	0	0	0	0	0	0	0	0	0	0	0	0	1
101	90-5-879	1390	Summer	tomato-paste	tomato-paste	0	0	0	0	0	0	0	0	0	0	0	0	0	0	0	0	0	0	0	0	0	0	0	0	0	0	0	1
102	90-5-880	1390	Summer	tomato-paste	tomato-paste	0	0	0	0	0	0	0	0	0	0	0	0	0	0	0	0	0	0	0	0	0	0	0	0	0	0	0	1
103	90-5-886	1390	Summer	Energy-drink	Energy-Drink	0	1	0	0	0	0	0	0	0	0	0	0	0	0	0	0	0	0	0	0	0	0	0	0	0	0	0	1
104	90-5-887	1390	Summer	Energy-drink	Energy-Drink	1	0	0	0	0	0	0	0	0	0	0	0	0	0	0	0	0	0	0	0	0	0	0	0	0	0	0	1
105	90-5-944	1390	Summer	sweet-cream	sweet-cream	1	0	0	0	0	0	0	0	0	0	0	0	0	0	0	0	0	0	0	0	0	0	0	0	0	0	0	1
106	90-5-951	1390	Summer	Wafer	Wafer	0	0	0	0	0	0	0	0	0	0	0	0	0	0	0	0	0	0	0	0	0	0	0	0	0	0	0	1
107	90-5-952	1390	Summer	Wafer	Wafer	0	0	0	0	0	0	0	0	0	0	0	0	0	0	0	0	0	0	0	0	0	0	0	0	0	0	0	1
108	90-5-953	1390	Summer	Wafer	Wafer	0	0	0	0	0	0	0	0	0	0	0	0	0	0	0	0	0	0	0	0	0	0	0	0	0	0	0	1
109	90-5-954	1390	Summer	Wafer	Wafer	0	0	0	0	0	0	0	0	0	0	0	0	0	0	0	0	0	0	0	0	0	0	0	0	0	0	0	1
110	90-6-970	1390	Summer	candy	candy	0	1	0	0	0	0	0	0	0	0	0	0	0	0	0	0	0	0	0	0	0	0	0	0	0	0	0	1
111	90-6-971	1390	Summer	candy	candy	0	1	0	0	0	0	0	0	0	0	0	0	0	0	0	0	0	0	0	0	0	0	0	0	0	0	0	1
112	90-6-972	1390	Summer	candy	candy	0	1	0	0	0	0	0	0	0	0	0	0	0	0	0	0	0	0	0	0	0	0	0	0	0	0	0	1
113	90-6-973	1390	Summer	candy	candy	0	1	0	0	0	0	0	0	0	0	0	0	0	0	0	0	0	0	0	0	0	0	0	0	0	0	0	1
114	90-6-974	1390	Summer	candy	candy	0	1	0	0	0	0	0	0	0	0	0	0	0	0	0	0	0	0	0	0	0	0	0	0	0	0	0	1
115	90-6-975	1390	Summer	candy	candy	0	1	0	0	0	0	0	0	0	0	0	0	0	0	0	0	0	0	0	0	0	0	0	0	0	0	0	1
116	90-6-976	1390	Summer	candy	candy	0	1	0	0	0	0	0	0	0	0	0	0	0	0	0	0	0	0	0	0	0	0	0	0	0	0	0	1
117	90-6-977	1390	Summer	candy	candy	0	1	0	0	0	0	0	0	0	0	0	0	0	0	0	0	0	0	0	0	0	0	0	0	0	0	0	1
118	90-6-978	1390	Summer	candy	candy	0	1	0	0	0	0	0	0	0	0	0	0	0	0	0	0	0	0	0	0	0	0	0	0	0	0	0	1
119	90-6-979	1390	Summer	candy	candy	0	1	0	0	0	0	0	0	0	0	0	0	0	0	0	0	0	0	0	0	0	0	0	0	0	0	0	1
120	90-6-980	1390	Summer	candy	candy	0	1	0	0	0	0	0	0	0	0	0	0	0	0	0	0	0	0	0	0	0	0	0	0	0	0	0	1
121	90-6-981	1390	Summer	candy	candy	0	1	0	0	0	0	0	0	0	0	0	0	0	0	0	0	0	0	0	0	0	0	0	0	0	0	0	1
122	90-6-982	1390	Summer	candy	candy	0	1	0	0	0	0	0	0	0	0	0	0	0	0	0	0	0	0	0	0	0	0	0	0	0	0	0	1
123	90-6-983	1390	Summer	candy	candy	0	1	0	0	0	0	0	0	0	0	0	0	0	0	0	0	0	0	0	0	0	0	0	0	0	0	0	1
124	90-6-984	1390	Summer	candy	candy	0	1	0	0	0	0	0	0	0	0	0	0	0	0	0	0	0	0	0	0	0	0	0	0	0	0	0	1
125	90-6-985	1390	Summer	candy	candy	0	1	0	0	0	0	0	0	0	0	0	0	0	0	0	0	0	0	0	0	0	0	0	0	0	0	0	1
126	90-6-986	1390	Summer	candy	candy	0	1	0	0	0	0	0	0	0	0	0	0	0	0	0	0	0	0	0	0	0	0	0	0	0	0	0	1
127	90-6-987	1390	Summer	candy	candy	0	1	0	0	0	0	0	0	0	0	0	0	0	0	0	0	0	0	0	0	0	0	0	0	0	0	0	1
128	90-6-988	1390	Summer	candy	candy	0	1	0	0	0	0	0	0	0	0	0	0	0	0	0	0	0	0	0	0	0	0	0	0	0	0	0	1
129	90-6-989	1390	Summer	candy	candy	0	1	0	0	0	0	0	0	0	0	0	0	0	0	0	0	0	0	0	0	0	0	0	0	0	0	0	1
130	90-6-990	1390	Summer	candy	candy	0	1	0	0	0	0	0	0	0	0	0	0	0	0	0	0	0	0	0	0	0	0	0	0	0	0	0	1
131	90-6-991	1390	Summer	candy	candy	0	1	0	0	0	0	0	0	0	0	0	0	0	0	0	0	0	0	0	0	0	0	0	0	0	0	0	1
132	90-6-992	1390	Summer	candy	candy	0	1	0	0	0	0	0	0	0	0	0	0	0	0	0	0	0	0	0	0	0	0	0	0	0	0	0	1
133	90-6-993	1390	Summer	candy	candy	0	1	0	0	0	0	0	0	0	0	0	0	0	0	0	0	0	0	0	0	0	0	0	0	0	0	0	1
134	90-6-1001	1390	Summer	Gummi-candy	Gummi-candy	0	1	0	0	0	0	0	0	0	0	0	0	0	0	0	0	0	0	0	0	0	0	0	0	0	0	0	1
135	90-6-1021	1390	Summer	Breakfast-Cereals	Breakfast-Cereals	0	0	0	0	0	0	0	0	0	0	0	0	0	0	0	0	0	0	0	0	0	0	0	0	0	0	0	1
136	90-6-1022	1390	Summer	Breakfast-Cereals	Breakfast-Cereals	0	0	0	0	0	0	0	0	0	0	0	0	0	0	0	0	0	0	0	0	0	0	0	0	0	0	0	1
137	90-6-1024	1390	Summer	Energy-drink	Energy-Drink	0	1	0	0	0	0	0	0	0	0	0	0	0	0	0	0	0	0	0	0	0	0	0	0	0	0	0	1
138	90-6-1054	1390	Summer	kiwi-soft-drink	soft-drink	0	1	0	0	0	0	0	0	0	0	0	0	0	0	0	0	0	0	0	1	0	0	0	0	0	1	0	1
139	90-6-1055	1390	Summer	lime-soft-drink	soft-drink	0	1	0	0	0	0	0	0	0	0	0	0	0	0	0	0	0	0	0	1	0	0	0	0	0	1	0	1
140	90-6-1056	1390	Summer	pineapple-soft-drink	soft-drink	0	1	0	0	0	0	0	0	0	0	0	0	0	0	0	0	0	0	0	1	1	0	0	0	0	0	0	1
141	90-6-1057	1390	Summer	lemon-soft-drink	soft-drink	1	0	0	0	0	0	0	0	0	0	0	0	0	0	0	0	0	0	0	0	0	0	0	0	0	0	0	1
142	90-6-1058	1390	Summer	strawberry-soft-drink	soft-drink	0	1	0	0	0	0	0	0	0	0	0	0	0	0	0	0	0	0	0	0	0	0	0	1	0	0	0	1
143	90-6-1059	1390	Summer	blackberry-soft-drink	soft-drink	1	1	0	0	0	0	0	0	1	0	0	0	0	0	0	0	0	0	0	0	0	0	0	1	0	0	0	1
144	90-6-1060	1390	Summer	lemon-soft-drink	soft-drink	1	0	0	0	0	0	0	0	0	0	0	0	0	0	0	0	0	0	0	0	0	0	0	0	0	0	0	1
145	90-6-1061	1390	Summer	blue-soft-drink	soft-drink	0	1	0	0	0	0	0	0	0	0	0	0	0	0	0	0	0	0	0	0	0	0	0	1	0	1	0	1
146	90-6-1062	1390	Summer	mandarin-soft-drink	soft-drink	0	1	0	0	0	0	0	0	0	0	0	0	0	0	0	0	0	0	0	1	1	0	0	0	0	0	0	1
147	90-6-1079	1390	Summer	tomato-paste	tomato-paste	0	0	0	0	0	0	0	0	0	0	0	0	0	0	0	0	0	0	0	0	0	0	0	0	0	0	0	1
148	90-6-1080	1390	Summer	tomato-paste	tomato-paste	0	0	0	0	0	0	0	0	0	0	0	0	0	0	0	0	0	0	0	0	0	0	0	0	0	0	0	1
149	90-6-1081	1390	Summer	tomato-paste	tomato-paste	0	0	0	0	0	0	0	0	0	0	0	0	0	0	0	0	0	0	0	0	0	0	0	0	0	0	0	1
150	90-6-1092	1390	Summer	lemon-energy-drink	Energy-Drink	0	1	0	0	0	0	0	0	0	0	0	0	0	0	0	0	0	0	0	0	0	0	0	0	0	0	0	1
151	90-6-1093	1390	Summer	cranberry-energy-drink	Energy-Drink	0	1	0	0	0	0	0	0	0	0	0	0	0	0	0	0	0	0	0	0	0	0	0	0	0	0	0	1
152	90-6-1094	1390	Summer	Pomegranate-Paste	Pomegranate-Paste	0	0	0	0	0	0	0	0	0	0	0	0	0	0	0	0	0	0	0	0	0	0	0	0	0	0	0	1
153	90-6-1100	1390	Summer	cherry-jelly-powder	jelly-powder	0	1	0	0	0	0	0	0	0	0	0	0	0	0	0	0	0	0	0	0	0	0	0	0	0	0	0	1
154	90-6-1101	1390	Summer	lime-jelly-powder	jelly-powder	0	1	0	0	0	0	0	0	0	0	0	0	0	0	0	0	0	0	0	0	0	0	0	0	0	0	0	1
155	90-6-1102	1390	Summer	bannana-jelly-powder	jelly-powder	0	1	0	0	0	0	0	0	0	0	0	0	0	0	0	0	0	0	0	0	0	0	0	0	0	0	0	1
156	90-6-1103	1390	Summer	strawberry-jelly-powder	jelly-powder	0	1	0	0	0	0	0	0	0	0	0	0	0	0	0	0	0	0	0	0	0	0	0	0	0	0	0	1
157	90-6-1116	1390	Summer	Energy-drink	Energy-Drink	0	1	0	0	0	0	0	0	0	0	0	0	0	0	0	0	0	0	0	0	0	0	0	0	0	0	0	1
158	90-6-1147	1390	Summer	Pomegranate-Paste	Pomegranate-Paste	0	0	0	0	0	0	0	0	0	0	0	0	0	0	0	0	0	0	0	0	0	0	0	0	0	0	0	1
159	90-7-1217	1390	Autumn	Breakfast-Cereals	Breakfast-Cereals	0	0	0	0	0	0	0	0	0	0	0	0	0	0	0	0	0	0	0	0	0	0	0	0	0	0	0	1
160	90-7-1218	1390	Autumn	Breakfast-Cereals	Breakfast-Cereals	0	0	0	0	0	0	0	0	0	0	0	0	0	0	0	0	0	0	0	0	0	0	0	0	0	0	0	1
161	90-7-1219	1390	Autumn	Breakfast-Cereals	Breakfast-Cereals	0	0	0	0	0	0	0	0	0	0	0	0	0	0	0	0	0	0	0	0	0	0	0	0	0	0	0	1
162	90-7-1220	1390	Autumn	Breakfast-Cereals	Breakfast-Cereals	0	0	0	0	0	0	0	0	0	0	0	0	0	0	0	0	0	0	0	0	0	0	0	0	0	0	0	1
163	90-7-1221	1390	Autumn	Breakfast-Cereals	Breakfast-Cereals	0	0	0	0	0	0	0	0	0	0	0	0	0	0	0	0	0	0	0	0	0	0	0	0	0	0	0	1
164	90-7-1314	1390	Autumn	Non-car-aloe-vera-drink	fruit-drink	0	0	0	0	0	0	0	0	0	0	0	0	0	0	0	0	0	0	0	0	0	0	0	0	0	0	0	1
165	90-7-1318	1390	Autumn	Energy-drink	Energy-Drink	0	1	0	0	0	0	0	0	0	0	0	0	0	0	0	0	0	0	0	0	0	0	0	0	0	0	0	1
166	90-7-1231	1390	Autumn	Chewing-Gum	Chewing-Gum	0	1	0	0	0	0	0	0	0	0	0	0	0	0	0	0	0	0	0	0	0	0	0	0	0	0	0	1
167	90-7-1232	1390	Autumn	Chewing-Gum	Chewing-Gum	0	1	0	0	0	0	0	0	0	0	0	0	0	0	0	0	0	0	0	0	0	0	0	0	0	0	0	1
168	90-7-1233	1390	Autumn	Chewing-Gum	Chewing-Gum	0	1	0	0	0	0	0	0	0	0	0	0	0	0	0	0	0	0	0	0	0	0	0	0	0	0	0	1
169	90-7-1234	1390	Autumn	Chewing-Gum	Chewing-Gum	0	1	0	0	0	0	0	0	0	0	0	0	0	0	0	0	0	0	0	0	0	0	0	0	0	0	0	1
170	90-7-1235	1390	Autumn	Chewing-Gum	Chewing-Gum	0	1	0	0	0	0	0	0	0	0	0	0	0	0	0	0	0	0	0	0	0	0	0	0	0	0	0	1
171	90-7-1236	1390	Autumn	Chewing-Gum	Chewing-Gum	0	1	0	0	0	0	0	0	0	0	0	0	0	0	0	0	0	0	0	0	0	0	0	0	0	0	0	1
172	90-7-1237	1390	Autumn	Chewing-Gum	Chewing-Gum	0	1	0	0	0	0	0	0	0	0	0	0	0	0	0	0	0	0	0	0	0	0	0	0	0	0	0	1
173	90-7-1238	1390	Autumn	Chewing-Gum	Chewing-Gum	0	1	0	0	0	0	0	0	0	0	0	0	0	0	0	0	0	0	0	0	0	0	0	0	0	0	0	1
174	90-7-1239	1390	Autumn	Chewing-Gum	Chewing-Gum	0	1	0	0	0	0	0	0	0	0	0	0	0	0	0	0	0	0	0	0	0	0	0	0	0	0	0	1
175	90-7-1240	1390	Autumn	Chewing-Gum	Chewing-Gum	0	1	0	0	0	0	0	0	0	0	0	0	0	0	0	0	0	0	0	0	0	0	0	0	0	0	0	1
176	90-7-1241	1390	Autumn	Chewing-Gum	Chewing-Gum	0	1	0	0	0	0	0	0	0	0	0	0	0	0	0	0	0	0	0	0	0	0	0	0	0	0	0	1
177	90-7-1242	1390	Autumn	Chewing-Gum	Chewing-Gum	0	1	0	0	0	0	0	0	0	0	0	0	0	0	0	0	0	0	0	0	0	0	0	0	0	0	0	1
178	90-7-1243	1390	Autumn	Chewing-Gum	Chewing-Gum	0	1	0	0	0	0	0	0	0	0	0	0	0	0	0	0	0	0	0	0	0	0	0	0	0	0	0	1
179	90-7-1244	1390	Autumn	Chewing-Gum	Chewing-Gum	0	1	0	0	0	0	0	0	0	0	0	0	0	0	0	0	0	0	0	0	0	0	0	0	0	0	0	1
180	90-7-1387	1390	Autumn	Hibiscus-flower-drink	herbal-drink	1	0	0	0	0	0	0	0	1	0	0	0	0	0	0	0	0	0	0	0	0	0	0	0	0	0	0	1
181	90-8-1410	1390	Autumn	breakfast-Cereals	Breakfast-Cereals	0	0	0	0	0	0	0	0	0	0	0	0	0	0	0	0	0	0	0	0	0	0	0	0	0	0	0	1
182	90-8-1411	1390	Autumn	breakfast-Cereals	Breakfast-Cereals	0	0	0	0	0	0	0	0	0	0	0	0	0	0	0	0	0	0	0	0	0	0	0	0	0	0	0	1
183	90-8-1412	1390	Autumn	breakfast-Cereals	Breakfast-Cereals	0	0	0	0	0	0	0	0	0	0	0	0	0	0	0	0	0	0	0	0	0	0	0	0	0	0	0	1
184	90-8-1413	1390	Autumn	breakfast-Cereals	Breakfast-Cereals	0	0	0	0	0	0	0	0	0	0	0	0	0	0	0	0	0	0	0	0	0	0	0	0	0	0	0	1
185	90-8-1417	1390	Autumn	Energy-drink	Energy-Drink	0	1	0	0	0	0	0	0	0	0	0	0	0	0	0	0	0	0	0	0	0	0	0	0	0	0	0	1
186	90-8-1418	1390	Autumn	Energy-drink	Energy-Drink	0	1	0	0	0	0	0	0	0	0	0	0	0	0	0	0	0	0	0	0	0	0	0	0	0	0	0	1
187	90-8-1419	1390	Autumn	Energy-drink	Energy-Drink	0	1	0	0	0	0	0	0	0	0	0	0	0	0	0	0	0	0	0	0	0	0	0	0	0	0	0	1
188	90-8-1420	1390	Autumn	Energy-drink	Energy-Drink	0	1	0	0	0	0	0	0	0	0	0	0	0	0	0	0	0	0	0	0	0	0	0	0	0	0	0	1
189	90-8-1422	1390	Autumn	sour-cherry-syrup	fruit-syrup	0	0	0	0	0	0	0	0	0	0	0	0	0	0	0	0	0	0	0	0	0	0	0	0	0	0	0	1
190	90-8-1423	1390	Autumn	orange-syrup	fruit-syrup	0	0	0	0	0	0	0	0	0	0	0	0	0	0	0	0	0	0	0	0	0	0	0	0	0	0	0	1
191	90-8-1463	1390	Autumn	Energy-drink	Energy-Drink	0	1	0	0	0	0	0	0	0	0	0	0	0	0	0	0	0	0	0	0	0	0	0	0	0	0	0	1
192	90-8-1477	1390	Autumn	Energy-drink	Energy-Drink	0	1	0	0	0	0	0	0	0	0	0	0	0	0	0	0	0	0	0	0	0	0	0	0	0	0	0	1
193	90-8-1538	1390	Autumn	orange-soft-drink	soft-drink	0	1	0	0	0	0	0	0	0	0	0	0	0	0	0	0	0	0	0	0	0	0	0	0	0	0	0	1
194	90-8-1539	1390	Autumn	non-car-apple-drink	fruit-drink	0	0	0	0	0	0	0	0	0	0	0	0	0	0	0	0	0	0	0	0	0	0	0	0	0	0	0	1
195	90-8-1554	1390	Autumn	Saffron-chicken	chicken	0	0	0	0	0	0	0	0	0	0	0	0	0	0	0	0	0	0	0	0	0	0	0	0	0	0	0	1
196	90-8-1554-1	1390	Autumn	Saffron-chicken	chicken	0	0	0	0	0	0	0	0	0	0	0	0	0	0	0	0	0	0	0	0	0	0	0	0	0	0	0	1
197	90-9-1617	1390	Autumn	mayonnaise	sauce	0	0	0	0	0	0	0	0	0	0	0	0	0	0	0	0	0	0	0	0	0	0	0	0	0	0	0	1
198	90-9-1654	1390	Autumn	milk-wafer	wafer	0	0	0	0	0	0	0	0	0	0	0	0	0	0	0	0	0	0	0	0	0	0	0	0	0	0	0	1
199	90-9-1655	1390	Autumn	Hazelnut-Wafer	wafer	0	0	0	0	0	0	0	0	0	0	0	0	0	0	0	0	0	0	0	0	0	0	0	0	0	0	0	1
200	90-9-1656	1390	Autumn	Cocoa-Wafer	wafer	0	0	0	0	0	0	0	0	0	0	0	0	0	0	0	0	0	0	0	0	0	0	0	0	0	0	0	1
201	90-9-1618	1390	Autumn	peach-nectar	Fruit-nectar	0	0	0	0	0	0	0	0	0	0	0	0	0	0	0	0	0	0	0	0	0	0	0	0	0	0	0	1
202	90-9-1619	1390	Autumn	cherry-nectar	Fruit-nectar	0	0	0	0	0	0	0	0	0	0	0	0	0	0	0	0	0	0	0	0	0	0	0	0	0	0	0	1
203	90-9-1620	1390	Autumn	pome-nectar	Fruit-nectar	0	0	0	0	0	0	0	0	0	0	0	0	0	0	0	0	0	0	0	0	0	0	0	0	0	0	0	1
204	90-9-1621	1390	Autumn	orange-nectar	Fruit-nectar	0	0	0	0	0	0	0	0	0	0	0	0	0	0	0	0	0	0	0	0	0	0	0	0	0	0	0	1
205	90-9-1622	1390	Autumn	apple-nectar	Fruit-nectar	0	0	0	0	0	0	0	0	0	0	0	0	0	0	0	0	0	0	0	0	0	0	0	0	0	0	0	1
206	90-9-1623	1390	Autumn	pineapple-nectar	Fruit-nectar	0	0	0	0	0	0	0	0	0	0	0	0	0	0	0	0	0	0	0	0	0	0	0	0	0	0	0	1
207	90-9-1624	1390	Autumn	lime-juice	lime-juice	0	0	0	0	0	0	0	0	0	0	0	0	0	0	0	0	0	0	0	0	0	0	0	0	0	0	0	1
208	90-9-1625	1390	Autumn	lime-juice	lime-juice	0	0	0	0	0	0	0	0	0	0	0	0	0	0	0	0	0	0	0	0	0	0	0	0	0	0	0	1
209	90-9-1626	1390	Autumn	lime-juice	lime-juice	0	0	0	0	0	0	0	0	0	0	0	0	0	0	0	0	0	0	0	0	0	0	0	0	0	0	0	1
210	90-9-1670	1390	Autumn	mixed-tropical-juice	Fruit-juice	0	0	0	0	0	0	0	0	0	0	0	0	0	0	0	0	0	0	0	0	0	0	0	0	0	0	0	1
211	90-9-1671	1390	Autumn	mixed-Berry-juice	Fruit-juice	0	0	0	0	0	0	0	0	0	0	0	0	0	0	0	0	0	0	0	0	0	0	0	0	0	0	0	1
212	90-9-1672	1390	Autumn	mixed-Guava-juice	Fruit-juice	0	0	0	0	0	0	0	0	0	0	0	0	0	0	0	0	0	0	0	0	0	0	0	0	0	0	0	1
213	90-9-1673	1390	Autumn	mixed-mango-juice	Fruit-juice	0	0	0	0	0	0	0	0	0	0	0	0	0	0	0	0	0	0	0	0	0	0	0	0	0	0	0	1
214	90-9-1679	1390	Autumn	macaroni-sauce	sauce	0	0	0	0	0	0	0	0	0	0	0	0	0	0	0	0	0	0	0	0	0	0	0	0	0	0	0	1
215	90-9-1710	1390	Autumn	Pomegrante-paste	Pomegranate-Paste	0	0	0	0	0	0	0	0	0	0	0	0	0	0	0	0	0	0	0	0	0	0	0	0	0	0	0	1
216	90-9-1711	1390	Autumn	pineapple-nectar	Fruit-nectar	0	0	0	0	0	0	0	0	0	0	0	0	0	0	0	0	0	0	0	0	0	0	0	0	0	0	0	1
217	90-9-1712	1390	Autumn	orange-nectar	Fruit-nectar	0	0	0	0	0	0	0	0	0	0	0	0	0	0	0	0	0	0	0	0	0	0	0	0	0	0	0	1
218	90-9-1720	1390	Autumn	Energy-drink	Energy-Drink	1	0	0	0	0	0	0	0	1	0	0	0	0	0	0	0	0	0	0	0	0	0	0	0	0	0	0	1
219	90-9-1728	1390	Autumn	blackberry-soft-drink	soft-drink	1	1	0	0	0	0	0	0	1	0	0	0	0	0	0	0	0	0	0	0	0	0	0	1	0	0	0	1
220	90-9-1729	1390	Autumn	pineapple-soft-drink	soft-drink	0	1	0	0	0	0	0	0	0	0	0	0	0	0	0	0	0	0	0	1	1	0	0	0	0	0	0	1
221	90-9-1730	1390	Autumn	lemon-soft-drink	soft-drink	1	0	0	0	0	0	0	0	0	0	0	0	0	0	0	0	0	0	0	0	0	0	0	0	0	0	0	1
222	90-9-1731	1390	Autumn	blue-soft-drink	soft-drink	0	1	0	0	0	0	0	0	0	0	0	0	0	0	0	0	0	0	0	0	0	0	0	1	0	1	0	1
223	90-9-1732	1390	Autumn	mandarin-soft-drink	soft-drink	0	1	0	0	0	0	0	0	0	0	0	0	0	0	0	0	0	0	0	1	1	0	0	0	0	0	0	1
224	90-9-1733	1390	Autumn	strawberry-soft-drink	soft-drink	0	1	0	0	0	0	0	0	0	0	0	0	0	0	0	0	0	0	0	0	0	0	0	1	0	0	0	1
225	90-9-1743	1390	Autumn	salad-dressing	sauce	0	0	0	0	0	0	0	0	0	0	0	0	0	0	0	0	0	0	0	0	0	0	0	0	0	0	0	1
226	90-9-1740	1390	Autumn	Energy-drink	Energy-Drink	0	1	0	0	0	0	0	0	0	0	0	0	0	0	0	0	0	0	0	0	0	0	0	0	0	0	0	1
227	90-9-1780	1390	Autumn	milk-wafer	wafer	0	0	0	0	0	0	0	0	0	0	0	0	0	0	0	0	0	0	0	0	0	0	0	0	0	0	0	1
228	90-9-1781	1390	Autumn	Hazelnut-Wafer	wafer	0	0	0	0	0	0	0	0	0	0	0	0	0	0	0	0	0	0	0	0	0	0	0	0	0	0	0	1
229	90-9-1782	1390	Autumn	Cocoa-Wafer	wafer	0	0	0	0	0	0	0	0	0	0	0	0	0	0	0	0	0	0	0	0	0	0	0	0	0	0	0	1
230	90-9-1783	1390	Autumn	milk-wafer	wafer	0	0	0	0	0	0	0	0	0	0	0	0	0	0	0	0	0	0	0	0	0	0	0	0	0	0	0	1
231	90-9-1784	1390	Autumn	Hazelnut-Wafer	wafer	0	0	0	0	0	0	0	0	0	0	0	0	0	0	0	0	0	0	0	0	0	0	0	0	0	0	0	1
232	90-9-1785	1390	Autumn	whole-egg-powder	whole-egg-powder	0	0	0	0	0	0	0	0	0	0	0	0	0	0	0	0	0	0	0	0	0	0	0	0	0	0	0	1
233	90-9-1800	1390	Autumn	hot-red-pepper-sauce	sauce	0	0	0	0	0	0	0	0	0	0	0	0	0	0	0	0	0	0	0	0	0	0	0	0	0	0	0	1
234	90-9-1801	1390	Autumn	garlic-sauce	sauce	0	0	0	0	0	0	0	0	0	0	0	0	0	0	0	0	0	0	0	0	0	0	0	0	0	0	0	1
235	90-9-1802	1390	Autumn	soy-sause	sauce	1	0	0	0	0	0	0	0	1	0	0	0	0	0	0	0	0	0	0	0	0	0	0	0	0	0	0	1
236	90-9-1803	1390	Autumn	pome-sauce	sauce	1	0	0	0	0	0	0	0	1	0	0	0	0	0	0	0	0	0	0	0	0	0	0	0	0	0	0	0
237	90-9-1807	1390	Autumn	pome-sauce	sauce	1	0	0	0	0	0	0	0	1	0	0	0	0	0	0	0	0	0	0	0	0	0	0	0	0	0	0	0
238	90-9-1804	1390	Autumn	apple-vinger	vinger	1	0	0	0	0	0	0	0	1	0	0	0	0	0	0	0	0	0	0	0	0	0	0	0	0	0	0	1
239	90-9-1805	1390	Autumn	lime-vinger	vinger	1	0	0	0	0	0	0	0	1	0	0	0	0	0	0	0	0	0	0	0	0	0	0	0	0	0	0	1
240	90-9-1806	1390	Autumn	apple-honey-vinger	vinger	1	0	0	0	0	0	0	0	1	0	0	0	0	0	0	0	0	0	0	0	0	0	0	0	0	0	0	1
241	90-9-1808	1390	Autumn	pome-vinger	vinger	1	0	0	0	0	0	0	0	1	0	0	0	0	0	0	0	0	0	0	0	0	0	0	0	0	0	0	1
242	90-9-1815	1390	Autumn	Non-car-pineapple-drink	fruit-drink	0	0	0	0	0	0	0	0	0	0	0	0	0	0	0	0	0	0	0	0	0	0	0	0	0	0	0	1
243	90-9-1816	1390	Autumn	non-car-cherry-drink	fruit-drink	0	0	0	0	0	0	0	0	0	0	0	0	0	0	0	0	0	0	0	0	0	0	0	0	0	0	0	1
244	90-9-1817	1390	Autumn	Non-car-orange-drink	fruit-drink	0	0	0	0	0	0	0	0	0	0	0	0	0	0	0	0	0	0	0	0	0	0	0	0	0	0	0	1
245	90-9-1818	1390	Autumn	non-car-grape-drink	fruit-drink	0	0	0	0	0	0	0	0	0	0	0	0	0	0	0	0	0	0	0	0	0	0	0	0	0	0	0	1
246	90-9-1823	1390	Autumn	pastry	pastry	0	0	0	0	0	0	0	0	0	0	0	0	0	0	0	0	0	0	0	0	0	0	0	0	0	0	0	1
247	90-9-1823-1	1390	Autumn	pastry	pastry	0	0	0	0	0	0	0	0	0	0	0	0	0	0	0	0	0	0	0	0	0	0	0	0	0	0	0	1
248	90-9-1823-2	1390	Autumn	pastry	pastry	0	0	0	0	0	0	0	0	0	0	0	0	0	0	0	0	0	0	0	0	0	0	0	0	0	0	0	1
249	90-9-1823-3	1390	Autumn	pastry	pastry	0	1	0	0	0	0	0	0	0	0	0	0	0	0	0	0	0	0	0	1	0	0	0	0	0	1	0	0
250	90-9-1823-4	1390	Autumn	pastry	pastry	0	0	0	0	0	0	0	0	0	0	0	0	0	0	0	0	0	0	0	0	0	0	0	0	0	0	0	1
251	90-9-1823-5	1390	Autumn	pastry	pastry	0	1	0	0	0	0	0	0	0	0	0	0	0	0	0	0	0	0	0	0	0	1	0	0	0	0	0	0
252	90-9-1823-6	1390	Autumn	pastry	pastry	0	0	0	0	0	0	0	0	0	0	0	0	0	0	0	0	0	0	0	0	0	0	0	0	0	0	0	1
253	90-9-1823-7	1390	Autumn	pastry	pastry	0	1	0	0	0	0	0	0	0	0	0	0	0	0	0	0	0	0	0	1	0	0	0	0	0	0	0	0
254	90-9-1823-8	1390	Autumn	pastry	pastry	0	0	0	0	0	0	0	0	0	0	0	0	0	0	0	0	0	0	0	0	0	0	0	0	0	0	0	1
255	90-10-1838	1390	Winter	Chicken-Vermicelli-soup	soup	0	0	0	0	0	0	0	0	0	0	0	0	0	0	0	0	0	0	0	0	0	0	0	0	0	0	0	1
256	90-10-1839	1390	Winter	Mushroom-soup	soup	0	0	0	0	0	0	0	0	0	0	0	0	0	0	0	0	0	0	0	0	0	0	0	0	0	0	0	1
257	90-10-1840	1390	Winter	tomato-barley-soup	soup	0	0	0	0	0	0	0	0	0	0	0	0	0	0	0	0	0	0	0	0	0	0	0	0	0	0	0	1
258	90-10-1841	1390	Winter	Barley-soup	soup	0	0	0	0	0	0	0	0	0	0	0	0	0	0	0	0	0	0	0	0	0	0	0	0	0	0	0	1
259	90-10-1842	1390	Winter	veg-barley-soup	soup	0	0	0	0	0	0	0	0	0	0	0	0	0	0	0	0	0	0	0	0	0	0	0	0	0	0	0	1
260	90-10-1843	1390	Winter	Mushroom-soup	soup	0	0	0	0	0	0	0	0	0	0	0	0	0	0	0	0	0	0	0	0	0	0	0	0	0	0	0	1
261	90-10-1844	1390	Winter	chicken-extract	chicken-extract	0	0	0	0	0	0	0	0	0	0	0	0	0	0	0	0	0	0	0	0	0	0	0	0	0	0	0	1
262	90-10-1845	1390	Winter	meat-extract	meat-extract	0	0	0	0	0	0	0	0	0	0	0	0	0	0	0	0	0	0	0	0	0	0	0	0	0	0	0	1
263	90-10-1846	1390	Winter	meat-extract	meat-extract	0	0	0	0	0	0	0	0	0	0	0	0	0	0	0	0	0	0	0	0	0	0	0	0	0	0	0	1
264	90-10-1847	1390	Winter	chicken-extract	chicken-extract	0	0	0	0	0	0	0	0	0	0	0	0	0	0	0	0	0	0	0	0	0	0	0	0	0	0	0	1
265	90-10-1848	1390	Winter	meat-extract	meat-extract	0	0	0	0	0	0	0	0	0	0	0	0	0	0	0	0	0	0	0	0	0	0	0	0	0	0	0	1
266	90-10-1849	1390	Winter	meat-extract	meat-extract	0	0	0	0	0	0	0	0	0	0	0	0	0	0	0	0	0	0	0	0	0	0	0	0	0	0	0	1
267	90-10-1850	1390	Winter	peach-nectar	Fruit-nectar	0	0	0	0	0	0	0	0	0	0	0	0	0	0	0	0	0	0	0	0	0	0	0	0	0	0	0	1
268	90-10-1851	1390	Winter	cherry-nectar	Fruit-nectar	0	0	0	0	0	0	0	0	0	0	0	0	0	0	0	0	0	0	0	0	0	0	0	0	0	0	0	1
269	90-10-1852	1390	Winter	mango-nectar	Fruit-nectar	0	0	0	0	0	0	0	0	0	0	0	0	0	0	0	0	0	0	0	0	0	0	0	0	0	0	0	1
270	90-10-1853	1390	Winter	pome-nectar	Fruit-nectar	0	0	0	0	0	0	0	0	0	0	0	0	0	0	0	0	0	0	0	0	0	0	0	0	0	0	0	1
271	90-10-1854	1390	Winter	pineapple-nectar	Fruit-nectar	0	0	0	0	0	0	0	0	0	0	0	0	0	0	0	0	0	0	0	0	0	0	0	0	0	0	0	1
272	90-10-1855	1390	Winter	apple-nectar	Fruit-nectar	0	0	0	0	0	0	0	0	0	0	0	0	0	0	0	0	0	0	0	0	0	0	0	0	0	0	0	1
273	90-10-1856	1390	Winter	orange-nectar	Fruit-nectar	0	0	0	0	0	0	0	0	0	0	0	0	0	0	0	0	0	0	0	0	0	0	0	0	0	0	0	1
274	90-10-1893	1390	Winter	non-car-orange-juice	Fruit-juice	0	0	0	0	0	0	0	0	0	0	0	0	0	0	0	0	0	0	0	0	0	0	0	0	0	0	0	1
275	90-10-1894	1390	Winter	non-car-mango-juice	Fruit-juice	0	0	0	0	0	0	0	0	0	0	0	0	0	0	0	0	0	0	0	0	0	0	0	0	0	0	0	1
276	90-10-1895	1390	Winter	non-car-peach-juice	Fruit-juice	0	0	0	0	0	0	0	0	0	0	0	0	0	0	0	0	0	0	0	0	0	0	0	0	0	0	0	1
277	90-10-1896	1390	Winter	non-car-pineapple-juice	Fruit-juice	0	0	0	0	0	0	0	0	0	0	0	0	0	0	0	0	0	0	0	0	0	0	0	0	0	0	0	1
278	90-10-1913	1390	Winter	Non-car-orange-drink	fruit-drink	0	0	0	0	0	0	0	0	0	0	0	0	0	0	0	0	0	0	0	0	0	0	0	0	0	0	0	1
279	90-10-1914	1390	Winter	non-car-mango-drink	fruit-drink	0	0	0	0	0	0	0	0	0	0	0	0	0	0	0	0	0	0	0	0	0	0	0	0	0	0	0	1
280	90-10-1915	1390	Winter	non-car-grape-drink	fruit-drink	0	0	0	0	0	0	0	0	0	0	0	0	0	0	0	0	0	0	0	0	0	0	0	0	0	0	0	1
281	90-10-1916	1390	Winter	Non-car-pineapple-drink	fruit-drink	0	0	0	0	0	0	0	0	0	0	0	0	0	0	0	0	0	0	0	0	0	0	0	0	0	0	0	1
282	90-10-1917	1390	Winter	Non-car-aloe-vera-drink	fruit-drink	0	0	0	0	0	0	0	0	0	0	0	0	0	0	0	0	0	0	0	0	0	0	0	0	0	0	0	1
283	90-10-1943	1390	Winter	Energy-drink	Energy-Drink	0	1	0	0	0	0	0	0	0	0	0	0	0	0	0	0	0	0	0	0	0	0	0	0	0	0	0	1
284	90-10-1947	1390	Winter	Non-car-aloe-vera-drink	fruit-drink	0	0	0	0	0	0	0	0	0	0	0	0	0	0	0	0	0	0	0	0	0	0	0	0	0	0	0	1
285	90-10-1948	1390	Winter	Non-car-pineapple-drink	fruit-drink	0	0	0	0	0	0	0	0	0	0	0	0	0	0	0	0	0	0	0	0	0	0	0	0	0	0	0	1
286	90-10-1949	1390	Winter	Non-car-peach-drink	fruit-drink	0	0	0	0	0	0	0	0	0	0	0	0	0	0	0	0	0	0	0	0	0	0	0	0	0	0	0	1
287	90-10-1950	1390	Winter	non-car-grape-drink	fruit-drink	0	0	0	0	0	0	0	0	0	0	0	0	0	0	0	0	0	0	0	0	0	0	0	0	0	0	0	1
288	90-10-1951	1390	Winter	Non-car-orange-drink	fruit-drink	0	0	0	0	0	0	0	0	0	0	0	0	0	0	0	0	0	0	0	0	0	0	0	0	0	0	0	1
289	90-10-1864	1390	Winter	Citron-jam	jam	0	0	0	0	0	0	0	0	0	0	0	0	0	0	0	0	0	0	0	0	0	0	0	0	0	0	0	1
290	90-10-1953	1390	Winter	pastry	pastry	0	0	0	0	0	0	0	0	0	0	0	0	0	0	0	0	0	0	0	0	0	0	0	0	0	0	0	1
291	90-10-1954	1390	Winter	pastry	pastry	0	0	0	0	0	0	0	0	0	0	0	0	0	0	0	0	0	0	0	0	0	0	0	0	0	0	0	1
292	90-10-1955	1390	Winter	pastry	pastry	0	0	0	0	0	0	0	0	0	0	0	0	0	0	0	0	0	0	0	0	0	0	0	0	0	0	0	1
293	90-10-1956	1390	Winter	pastry	pastry	0	1	0	0	0	0	0	0	0	0	0	0	0	0	0	0	0	0	0	1	0	0	0	0	0	1	0	0
294	90-10-1957	1390	Winter	pastry	pastry	0	1	0	0	0	0	0	0	0	0	0	0	0	0	0	0	0	0	0	1	0	0	0	0	0	1	0	0
295	90-10-1962	1390	Winter	Energy-drink	Energy-Drink	0	1	0	0	0	0	0	0	0	0	0	0	0	0	0	0	0	0	0	0	0	0	0	0	0	0	0	1
296	90-10-1964	1390	Winter	blackberry-soft-drink	soft-drink	1	1	0	0	0	0	0	0	1	0	0	0	0	0	0	0	0	0	0	0	0	0	0	1	0	0	0	1
297	90-10-1965	1390	Winter	pineapple-soft-drink	soft-drink	0	1	0	0	0	0	0	0	0	0	0	0	0	0	0	0	0	0	0	1	1	0	0	0	0	0	0	1
298	90-10-1966	1390	Winter	lime-soft-drink	soft-drink	0	1	0	0	0	0	0	0	0	0	0	0	0	0	0	0	0	0	0	1	0	0	0	0	0	1	0	1
299	90-10-1967	1390	Winter	mandarin-soft-drink	soft-drink	0	1	0	0	0	0	0	0	0	0	0	0	0	0	0	0	0	0	0	1	1	0	0	0	0	0	0	1
300	90-10-1968	1390	Winter	lemon-soft-drink	soft-drink	1	0	0	0	0	0	0	0	0	0	0	0	0	0	0	0	0	0	0	0	0	0	0	0	0	0	0	1
301	90-10-1969	1390	Winter	strawberry-soft-drink	soft-drink	0	1	0	0	0	0	0	0	0	0	0	0	0	0	0	0	0	0	0	0	0	0	0	1	0	0	0	1
302	90-10-1970	1390	Winter	blue-soft-drink	soft-drink	0	1	0	0	0	0	0	0	0	0	0	0	0	0	0	0	0	0	0	0	0	0	0	1	0	1	0	1
303	90-10-1971	1390	Winter	lemon-soft-drink	soft-drink	1	0	0	0	0	0	0	0	0	0	0	0	0	0	0	0	0	0	0	0	0	0	0	0	0	0	0	1
304	90-10-1972	1390	Winter	kiwi-soft-drink	soft-drink	0	1	0	0	0	0	0	0	0	0	0	0	0	0	0	0	0	0	0	1	0	0	0	0	0	1	0	1
305	90-10-2019	1390	Winter	rock-candy	rock-candy	0	0	0	0	0	0	0	0	0	0	0	0	0	0	0	0	0	0	0	0	0	0	0	0	0	0	0	1
306	90-10-2020	1390	Winter	rock-candy	rock-candy	0	0	0	0	0	0	0	0	0	0	0	0	0	0	0	0	0	0	0	0	0	0	0	0	0	0	0	1
307	90-10-2036	1390	Winter	Pomegrante-paste	Pomegranate-Paste	0	0	0	0	0	0	0	0	0	0	0	0	0	0	0	0	0	0	0	0	0	0	0	0	0	0	0	1
308	90-10-2037	1390	Winter	chilli-pickle	pickle	0	0	0	0	0	0	0	0	0	0	0	0	0	0	0	0	0	0	0	0	0	0	0	0	0	0	0	1
309	90-10-2038	1390	Winter	Citron-jam	jam	0	0	0	0	0	0	0	0	0	0	0	0	0	0	0	0	0	0	0	0	0	0	0	0	0	0	0	1
310	90-10-2039	1390	Winter	lime-juice	lime-juice	0	0	0	0	0	0	0	0	0	0	0	0	0	0	0	0	0	0	0	0	0	0	0	0	0	0	0	1
311	90-10-2045	1390	Winter	non-car-fruit-drink	fruit-drink	0	0	0	0	0	0	0	0	0	0	0	0	0	0	0	0	0	0	0	0	0	0	0	0	0	0	0	1
312	90-10-2048	1390	Winter	Energy-drink	Energy-Drink	1	0	0	0	0	0	0	0	0	0	0	0	0	0	0	0	0	0	0	0	0	0	0	0	0	0	0	1
313	90-10-2049	1390	Winter	Energy-drink	Energy-Drink	1	0	0	0	0	0	0	0	0	0	0	0	0	0	0	0	0	0	0	0	0	0	0	0	0	0	0	1
314	90-10-2054	1390	Winter	Energy-drink	Energy-Drink	1	0	0	0	0	0	0	0	1	0	0	0	0	0	0	0	0	0	0	0	0	0	0	0	0	0	0	1
315	90-11-2088	1390	Winter	Pomegranate-Paste	Pomegranate-Paste	0	0	0	0	0	0	0	0	0	0	0	0	0	0	0	0	0	0	0	0	0	0	0	0	0	0	0	1
316	90-11-2104	1390	Winter	cola-energy-drink	Energy-Drink	1	0	0	0	0	0	0	0	1	0	0	0	0	0	0	0	0	0	0	0	0	0	0	0	0	0	0	1
317	90-11-2105	1390	Winter	lemon-energy-drink	Energy-Drink	0	1	0	0	0	0	0	0	0	0	0	0	0	0	0	0	0	0	0	0	0	0	0	0	0	0	0	1
318	90-11-2106	1390	Winter	cranberry-energy-drink	Energy-Drink	0	1	0	0	0	0	0	0	0	0	0	0	0	0	0	0	0	0	0	0	0	0	0	0	0	0	0	1
319	90-11-2130	1390	Winter	Energy-drink	Energy-Drink	0	1	0	0	0	0	0	0	0	0	0	0	0	0	0	0	0	0	0	0	0	0	0	0	0	0	0	1
320	90-11-2131	1390	Winter	Energy-drink	Energy-Drink	0	1	0	0	0	0	0	0	0	0	0	0	0	0	0	0	0	0	0	0	0	0	0	0	0	0	0	1
321	90-11-2132	1390	Winter	Energy-drink	Energy-Drink	0	1	0	0	0	0	0	0	0	0	0	0	0	0	0	0	0	0	0	0	0	0	0	0	0	0	0	1
322	90-11-2133	1390	Winter	Energy-drink	Energy-Drink	0	1	0	0	0	0	0	0	0	0	0	0	0	0	0	0	0	0	0	0	0	0	0	0	0	0	0	1
323	90-11-2186	1390	Winter	Energy-drink	Energy-Drink	0	1	0	0	0	0	0	0	0	0	0	0	0	0	0	0	0	0	0	0	0	0	0	0	0	0	0	1
324	90-11-2187	1390	Winter	Energy-drink	Energy-Drink	0	1	0	0	0	0	0	0	0	0	0	0	0	0	0	0	0	0	0	0	0	0	0	0	0	0	0	1
325	90-11-2212	1390	Winter	peach-nectar	Fruit-nectar	0	0	0	0	0	0	0	0	0	0	0	0	0	0	0	0	0	0	0	0	0	0	0	0	0	0	0	1
326	90-11-2213	1390	Winter	pome-nectar	Fruit-nectar	0	0	0	0	0	0	0	0	0	0	0	0	0	0	0	0	0	0	0	0	0	0	0	0	0	0	0	1
327	90-11-2214	1390	Winter	orange-nectar	Fruit-nectar	0	0	0	0	0	0	0	0	0	0	0	0	0	0	0	0	0	0	0	0	0	0	0	0	0	0	0	1
328	90-11-2215	1390	Winter	Ketchup-sauce	sauce	0	0	0	0	0	0	0	0	0	0	0	0	0	0	0	0	0	0	0	0	0	0	0	0	0	0	0	1
329	90-11-2216	1390	Winter	Ketchup-sauce	sauce	0	0	0	0	0	0	0	0	0	0	0	0	0	0	0	0	0	0	0	0	0	0	0	0	0	0	0	1
330	90-11-2217	1390	Winter	salad-dressing	sauce	0	0	0	0	0	0	0	0	0	0	0	0	0	0	0	0	0	0	0	0	0	0	0	0	0	0	0	1
331	90-11-2219	1390	Winter	lemon-jelly-powder	jelly-powder	0	1	0	0	0	0	0	0	0	0	0	0	0	0	0	0	0	0	0	1	0	0	0	0	0	1	0	1
332	90-12-2338	1390	Winter	tomato-paste	tomato-paste	0	0	0	0	0	0	0	0	0	0	0	0	0	0	0	0	0	0	0	0	0	0	0	0	0	0	0	1
333	90-12-2339	1390	Winter	Chickpea-bread	Chickpea-bread	0	0	0	0	0	0	0	0	0	0	0	0	0	0	0	0	0	0	0	0	0	0	0	0	0	0	0	1
334	90-12-2340	1390	Winter	Chickpea-bread	Chickpea-bread	0	0	0	0	0	0	0	0	0	0	0	0	0	0	0	0	0	0	0	0	0	0	0	0	0	0	0	1
335	90-12-2341	1390	Winter	fruit-jelly	fruit-jelly	0	1	0	0	0	0	0	0	0	0	0	0	0	0	0	0	0	0	0	1	0	1	0	0	0	1	0	1
336	90-12-2354	1390	Winter	lemon-beve-powder	fruit-beve-powder	0	0	0	0	0	0	0	0	0	0	0	0	0	0	0	0	0	0	0	0	0	0	0	0	0	0	0	1
337	90-12-2355	1390	Winter	strawberry-beve-powder	fruit-beve-powder	0	0	0	0	0	0	0	0	0	0	0	0	0	0	0	0	0	0	0	0	0	0	0	0	0	0	0	1
338	90-12-2356	1390	Winter	peach-beve-powder	fruit-beve-powder	0	0	0	0	0	0	0	0	0	0	0	0	0	0	0	0	0	0	0	0	0	0	0	0	0	0	0	1
339	90-12-2365	1390	Winter	Non-car-aloe-vera-drink	fruit-drink	0	0	0	0	0	0	0	0	0	0	0	0	0	0	0	0	0	0	0	0	0	0	0	0	0	0	0	1
340	90-12-2366	1390	Winter	car-grape-juice	Fruit-juice	0	0	0	0	0	0	0	0	0	0	0	0	0	0	0	0	0	0	0	0	0	0	0	0	0	0	0	1
341	90-12-2367	1390	Winter	car-grape-juice	Fruit-juice	0	0	0	0	0	0	0	0	0	0	0	0	0	0	0	0	0	0	0	0	0	0	0	0	0	0	0	1
342	90-12-2377	1390	Winter	breakfast-Cereals	Breakfast-Cereals	0	0	0	0	0	0	0	0	0	0	0	0	0	0	0	0	0	0	0	0	0	0	0	0	0	0	0	1
343	90-12-2382	1390	Winter	Vanilla-coffee-drink	coffee-drink	0	0	0	0	0	0	0	0	0	0	0	0	0	0	0	0	0	0	0	0	0	0	0	0	0	0	0	1
344	90-12-2383	1390	Winter	Cappu-coffee-drink	coffee-drink	0	0	0	0	0	0	0	0	0	0	0	0	0	0	0	0	0	0	0	0	0	0	0	0	0	0	0	1
345	90-12-2384	1390	Winter	Non-car-aloe-vera-drink	fruit-drink	0	0	0	0	0	0	0	0	0	0	0	0	0	0	0	0	0	0	0	0	0	0	0	0	0	0	0	1
346	90-12-2385	1390	Winter	Non-car-peach-drink	fruit-drink	0	0	0	0	0	0	0	0	0	0	0	0	0	0	0	0	0	0	0	0	0	0	0	0	0	0	0	1
347	90-12-2386	1390	Winter	non-car-mango-drink	fruit-drink	0	0	0	0	0	0	0	0	0	0	0	0	0	0	0	0	0	0	0	0	0	0	0	0	0	0	0	1
348	90-12-2388	1390	Winter	Free-sugar-soft-drink	soft-drink	0	1	0	0	0	0	0	0	0	0	0	0	0	0	0	0	0	0	0	0	0	0	0	0	0	0	0	1
349	90-12-2389	1390	Winter	orange-soft-drink	soft-drink	0	1	0	0	0	0	0	0	0	0	0	0	0	0	0	0	0	0	0	0	0	0	0	0	0	0	0	1
350	90-12-2441	1390	Winter	lime-juice	lime-juice	0	0	0	0	0	0	0	0	0	0	0	0	0	0	0	0	0	0	0	0	0	0	0	0	0	0	0	1
351	90-12-2442	1390	Winter	lime-juice	lime-juice	0	0	0	0	0	0	0	0	0	0	0	0	0	0	0	0	0	0	0	0	0	0	0	0	0	0	0	1
352	90-12-2443	1390	Winter	lime-juice	lime-juice	0	0	0	0	0	0	0	0	0	0	0	0	0	0	0	0	0	0	0	0	0	0	0	0	0	0	0	1
353	90-12-2444	1390	Winter	lime-juice	lime-juice	0	0	0	0	0	0	0	0	0	0	0	0	0	0	0	0	0	0	0	0	0	0	0	0	0	0	0	1
354	91-1-13	1391	Spring	Non-car-peach-drink	fruit-drink	0	0	0	0	0	0	0	0	0	0	0	0	0	0	0	0	0	0	0	0	0	0	0	0	0	0	0	1
355	91-1-14	1391	Spring	non-car-cherry-drink	fruit-drink	0	0	0	0	0	0	0	0	0	0	0	0	0	0	0	0	0	0	0	0	0	0	0	0	0	0	0	1
356	91-1-15	1391	Spring	non-car-apple-drink	fruit-drink	0	0	0	0	0	0	0	0	0	0	0	0	0	0	0	0	0	0	0	0	0	0	0	0	0	0	0	1
357	91-1-16	1391	Spring	non-car-fruit-drink	fruit-drink	0	0	0	0	0	0	0	0	0	0	0	0	0	0	0	0	0	0	0	0	0	0	0	0	0	0	0	1
358	91-1-37	1391	Spring	tomato-soup	soup	0	0	0	0	0	0	0	0	0	0	0	0	0	0	0	0	0	0	0	0	0	0	0	0	0	0	0	1
359	91-1-38	1391	Spring	bannana-pudding	fruit-pudding	1	0	0	0	0	0	0	0	0	0	1	0	0	0	0	0	0	0	0	0	0	0	0	0	0	0	0	1
360	91-1-47	1391	Spring	olive-garlic-extract	olive-garlic-extract	0	0	0	0	0	0	0	0	0	0	0	0	0	0	0	0	0	0	0	0	0	0	0	0	0	0	0	1
361	91-1-48	1391	Spring	chicken-extract	chicken-extract	0	0	0	0	0	0	0	0	0	0	0	0	0	0	0	0	0	0	0	0	0	0	0	0	0	0	0	1
362	91-1-49	1391	Spring	vege-barley-soup	soup	0	0	0	0	0	0	0	0	0	0	0	0	0	0	0	0	0	0	0	0	0	0	0	0	0	0	0	1
363	91-1-50	1391	Spring	Chicken-Vermicelli-soup	soup	0	0	0	0	0	0	0	0	0	0	0	0	0	0	0	0	0	0	0	0	0	0	0	0	0	0	0	1
364	91-1-51	1391	Spring	breakfast-Cereals	Breakfast-Cereals	0	0	0	0	0	0	0	0	0	0	0	0	0	0	0	0	0	0	0	0	0	0	0	0	0	0	0	1
365	91-1-52	1391	Spring	breakfast-Cereals	Breakfast-Cereals	0	0	0	0	0	0	0	0	0	0	0	0	0	0	0	0	0	0	0	0	0	0	0	0	0	0	0	1
366	90-1-62	1391	Spring	non-car-fruit-drink	olive-garlic-extract	0	0	0	0	0	0	0	0	0	0	0	0	0	0	0	0	0	0	0	0	0	0	0	0	0	0	0	1
367	90-1-63	1391	Spring	non-car-grape-drink	fruit-drink	0	0	0	0	0	0	0	0	0	0	0	0	0	0	0	0	0	0	0	0	0	0	0	0	0	0	0	1
368	90-1-64	1391	Spring	Non-car-strawberry-drink	fruit-drink	0	0	0	0	0	0	0	0	0	0	0	0	0	0	0	0	0	0	0	0	0	0	0	0	0	0	0	1
369	90-1-65	1391	Spring	non-car-mango-drink	fruit-drink	0	0	0	0	0	0	0	0	0	0	0	0	0	0	0	0	0	0	0	0	0	0	0	0	0	0	0	1
370	91-1-88	1391	Spring	mustrad-powder	mustrad-powder	0	0	0	0	0	0	0	0	0	0	0	0	0	0	0	0	0	0	0	0	0	0	0	0	0	0	0	1
371	91-1-106	1391	Spring	Chewing-Gum	Chewing-Gum	0	1	0	0	0	0	0	0	0	0	0	0	0	0	0	0	0	0	0	0	0	0	0	0	0	0	0	1
372	91-1-107	1391	Spring	Chewing-Gum	Chewing-Gum	0	1	0	0	0	0	0	0	0	0	0	0	0	0	0	0	0	0	0	0	0	0	0	0	0	0	0	1
373	91-1-108	1391	Spring	Chewing-Gum	Chewing-Gum	0	1	0	0	0	0	0	0	0	0	0	0	0	0	0	0	0	0	0	0	0	0	0	0	0	0	0	1
374	91-1-109	1391	Spring	Chewing-Gum	Chewing-Gum	0	1	0	0	0	0	0	0	0	0	0	0	0	0	0	0	0	0	0	0	0	0	0	0	0	0	0	1
375	91-1-110	1391	Spring	Chewing-Gum	Chewing-Gum	0	1	0	0	0	0	0	0	0	0	0	0	0	0	0	0	0	0	0	0	0	0	0	0	0	0	0	1
376	91-1-111	1391	Spring	Chewing-Gum	Chewing-Gum	0	1	0	0	0	0	0	0	0	0	0	0	0	0	0	0	0	0	0	0	0	0	0	0	0	0	0	1
377	91-1-112	1391	Spring	Chewing-Gum	Chewing-Gum	0	1	0	0	0	0	0	0	0	0	0	0	0	0	0	0	0	0	0	0	0	0	0	0	0	0	0	1
378	91-1-113	1391	Spring	Chewing-Gum	Chewing-Gum	0	1	0	0	0	0	0	0	0	0	0	0	0	0	0	0	0	0	0	0	0	0	0	0	0	0	0	1
379	91-1-114	1391	Spring	Chewing-Gum	Chewing-Gum	1	1	0	0	0	0	0	0	0	0	0	0	0	0	0	0	1	0	0	0	0	0	0	0	0	1	0	1
380	91-1-157	1391	Spring	Energy-drink	energy-Drink	0	1	0	0	0	0	0	0	0	0	0	0	0	0	0	0	0	0	0	0	0	0	0	0	0	0	0	1
381	91-1-158	1391	Spring	Energy-drink	energy-Drink	0	1	0	0	0	0	0	0	0	0	0	0	0	0	0	0	0	0	0	0	0	0	0	0	0	0	0	1
382	91-1-159	1391	Spring	Energy-drink	energy-Drink	0	1	0	0	0	0	0	0	0	0	0	0	0	0	0	0	0	0	0	0	0	0	0	0	0	0	0	1
383	91-1-160	1391	Spring	Energy-drink	energy-Drink	0	1	0	0	0	0	0	0	0	0	0	0	0	0	0	0	0	0	0	0	0	0	0	0	0	0	0	1
384	91-2-163	1391	Spring	mustrad-powder	mustrad-powder	0	0	0	0	0	0	0	0	0	0	0	0	0	0	0	0	0	0	0	0	0	0	0	0	0	0	0	1
385	91-2-165	1391	Spring	pome-malt-beverage	malt-beverage	0	0	0	0	0	0	0	0	0	0	0	0	0	0	0	0	0	0	0	0	0	0	0	0	0	0	0	1
386	91-2-166	1391	Spring	tropical-malt-beverage	malt-beverage	0	0	0	0	0	0	0	0	0	0	0	0	0	0	0	0	0	0	0	0	0	0	0	0	0	0	0	1
387	91-2-174	1391	Spring	ready-cake-powder	ready-cake-powder	0	0	0	0	0	0	0	0	0	0	0	0	0	0	0	0	0	0	0	0	0	0	0	0	0	0	0	1
388	91-2-175	1391	Spring	ready-cake-powder	ready-cake-powder	0	0	0	0	0	0	0	0	0	0	0	0	0	0	0	0	0	0	0	0	0	0	0	0	0	0	0	1
389	91-2-176	1391	Spring	ready-cake-powder	ready-cake-powder	1	0	0	0	1	0	0	0	0	0	1	0	0	0	0	0	0	0	0	0	0	0	0	0	0	0	0	1
390	91-2-177	1391	Spring	ready-cake-powder	ready-cake-powder	0	1	0	0	0	0	0	0	0	0	0	0	0	0	0	0	0	0	0	0	0	0	0	1	0	0	0	0
391	91-2-178	1391	Spring	ready-cake-powder	ready-cake-powder	0	0	0	0	0	0	0	0	0	0	0	0	0	0	0	0	0	0	0	0	0	0	0	0	0	0	0	1
392	91-2-179	1391	Spring	ready-cake-powder	ready-cake-powder	1	0	0	0	0	0	0	0	1	0	0	0	0	0	0	0	0	0	0	0	0	0	0	0	0	0	0	1
393	91-2-180	1391	Spring	ready-cake-powder	ready-cake-powder	0	0	0	0	0	0	0	0	0	0	0	0	0	0	0	0	0	0	0	0	0	0	0	0	0	0	0	1
394	91-2-181	1391	Spring	ready-cake-powder	ready-cake-powder	0	0	0	0	0	0	0	0	0	0	0	0	0	0	0	0	0	0	0	0	0	0	0	0	0	0	0	1
395	91-2-182	1391	Spring	ready-cake-powder	ready-cake-powder	1	0	0	0	1	0	0	0	0	0	1	0	0	0	0	0	0	0	0	0	0	0	0	0	0	0	0	1
396	91-2-183	1391	Spring	ready-cake-powder	ready-cake-powder	1	0	0	0	0	0	0	0	0	0	1	0	0	0	0	0	0	0	0	0	0	0	0	0	0	0	0	1
397	91-2-193	1391	Spring	soy-sause	sauce	0	0	0	0	0	0	0	0	0	0	0	0	0	0	0	0	0	0	0	0	0	0	0	0	0	0	0	1
398	91-2-197	1391	Spring	saffron- in- filamen	saffron	0	0	0	0	0	0	0	0	0	0	0	0	0	0	0	0	0	0	0	0	0	0	0	0	0	0	0	1
399	91-2-199	1391	Spring	saffron- in- filamen	saffron	0	0	0	0	0	0	0	0	0	0	0	0	0	0	0	0	0	0	0	0	0	0	0	0	0	0	0	1
400	91-2-200	1391	Spring	saffron- in- filamen	saffron	0	0	0	0	0	0	0	0	0	0	0	0	0	0	0	0	0	0	0	0	0	0	0	0	0	0	0	1
401	91-2-201	1391	Spring	saffron- in- filamen	saffron	0	0	0	0	0	0	0	0	0	0	0	0	0	0	0	0	0	0	0	0	0	0	0	0	0	0	0	1
402	91-2-202	1391	Spring	jelly-powder	jelly-powder	0	1	0	0	0	0	0	0	0	0	0	0	0	0	0	0	0	0	0	0	1	0	0	0	0	0	0	1
403	91-2-203	1391	Spring	strawberry-ice-cream	Ice-cream	0	0	0	0	0	0	0	0	0	0	0	0	0	0	0	0	0	0	0	0	0	0	0	0	0	0	0	1
404	91-2-204	1391	Spring	saffron-ice-cream	Ice-cream	0	0	0	0	0	0	0	0	0	0	0	0	0	0	0	0	0	0	0	0	0	0	0	0	0	0	0	1
405	91-2-216	1391	Spring	grape-soft-drink	soft-drink	0	1	0	0	0	0	0	0	0	0	0	0	0	0	0	0	0	0	0	0	0	0	0	0	0	0	0	1
406	91-2-222	1391	Spring	instant-coffee	instant-coffee	0	0	0	0	0	0	0	0	0	0	0	0	0	0	0	0	0	0	0	0	0	0	0	0	0	0	0	1
407	91-2-223	1391	Spring	jelly-powder	jelly-powder	0	0	0	0	0	0	0	0	0	0	0	0	0	0	0	0	0	0	0	0	0	0	0	0	0	0	0	1
408	91-2-277	1391	Spring	pineapple-juice	Fruit-juice	0	0	0	0	0	0	0	0	0	0	0	0	0	0	0	0	0	0	0	0	0	0	0	0	0	0	0	1
409	91-2-344	1391	Spring	Energy-drink	energy-Drink	0	1	0	0	0	0	0	0	0	0	0	0	0	0	0	0	0	0	0	0	0	0	0	0	0	0	0	1
410	91-2-347	1391	Spring	orange-juice	Fruit-juice	0	0	0	0	0	0	0	0	0	0	0	0	0	0	0	0	0	0	0	0	0	0	0	0	0	0	0	1
411	91-2-348	1391	Spring	peach-grape-juice	Fruit-juice	0	0	0	0	0	0	0	0	0	0	0	0	0	0	0	0	0	0	0	0	0	0	0	0	0	0	0	1
412	91-2-349	1391	Spring	pineapple-juice	Fruit-juice	0	0	0	0	0	0	0	0	0	0	0	0	0	0	0	0	0	0	0	0	0	0	0	0	0	0	0	1
413	91-2-350	1391	Spring	mixed-fruit-juice	Fruit-juice	0	0	0	0	0	0	0	0	0	0	0	0	0	0	0	0	0	0	0	0	0	0	0	0	0	0	0	1
414	91-2-386	1391	Spring	Energy-drink	energy-Drink	0	1	0	0	0	0	0	0	0	0	0	0	0	0	0	0	0	0	0	0	0	0	0	0	0	0	0	1
415	91-3-435	1391	Spring	Energy-drink	energy-Drink	0	1	0	0	0	0	0	0	0	0	0	0	0	0	0	0	0	0	0	0	0	0	0	0	0	0	0	1
416	91-3-436	1391	Spring	Energy-drink	energy-Drink	0	1	0	0	0	0	0	0	0	0	0	0	0	0	0	0	0	0	0	0	0	0	0	0	0	0	0	1
417	91-3-437	1391	Spring	Energy-drink	energy-Drink	0	1	0	0	0	0	0	0	0	0	0	0	0	0	0	0	0	0	0	0	0	0	0	0	0	0	0	1
418	91-3-439	1391	Spring	Energy-drink	energy-Drink	0	1	0	0	0	0	0	0	0	0	0	0	0	0	0	0	0	0	0	0	0	0	0	0	0	0	0	1
419	91-3-467	1391	Spring	Aloe-vera-drink	fruit-drink	0	0	0	0	0	0	0	0	0	0	0	0	0	0	0	0	0	0	0	0	0	0	0	0	0	0	0	1
420	91-3-468	1391	Spring	Aloe-vera-drink	fruit-drink	0	0	0	0	0	0	0	0	0	0	0	0	0	0	0	0	0	0	0	0	0	0	0	0	0	0	0	1
421	91-3-502	1391	Spring	lime-juice	lime-juice	0	0	0	0	0	0	0	0	0	0	0	0	0	0	0	0	0	0	0	0	0	0	0	0	0	0	0	1
422	91-3-520	1391	Spring	Energy-drink	energy-Drink	0	1	0	0	0	0	0	0	0	0	0	0	0	0	0	0	0	0	0	0	0	0	0	0	0	0	0	1
423	91-3-521	1391	Spring	Energy-drink	energy-Drink	0	1	0	0	0	0	0	0	0	0	0	0	0	0	0	0	0	0	0	0	0	0	0	0	0	0	0	1
424	91-3-522	1391	Spring	Energy-drink	energy-Drink	0	1	0	0	0	0	0	0	0	0	0	0	0	0	0	0	0	0	0	0	0	0	0	0	0	0	0	1
425	91-3-532	1391	Spring	bannana-Edible-ices	Edible-ices	0	1	0	0	0	0	0	0	0	0	0	0	0	0	0	0	0	0	0	1	0	0	0	0	0	0	0	1
426	91-3-533	1391	Spring	Barberry-edible-ices	Edible-ices	0	1	0	0	0	0	0	0	0	0	0	0	0	0	0	0	0	0	0	0	0	1	0	0	0	1	0	1
427	91-3-552	1391	Spring	saffron-rock-candy	rock-candy	0	0	0	0	0	0	0	0	0	0	0	0	0	0	0	0	0	0	0	0	0	0	0	0	0	0	0	1
428	91-3-553	1391	Spring	saffron-rock-candy	rock-candy	0	0	0	0	0	0	0	0	0	0	0	0	0	0	0	0	0	0	0	0	0	0	0	0	0	0	0	1
429	91-4-574	1391	Summer	instant-coffee	instant-coffee	0	0	0	0	0	0	0	0	0	0	0	0	0	0	0	0	0	0	0	0	0	0	0	0	0	0	0	1
430	91-4-575	1391	Summer	instant-coffee	instant-coffee	0	0	0	0	0	0	0	0	0	0	0	0	0	0	0	0	0	0	0	0	0	0	0	0	0	0	0	1
431	91-4-596	1391	Summer	saffron	saffron	0	0	0	0	0	0	0	0	0	0	0	0	0	0	0	0	0	0	0	0	0	0	0	0	0	0	0	1
432	91-4-627	1391	Summer	fruit-snack	fruit-snack	0	0	0	0	0	0	0	0	0	0	0	0	0	0	0	0	0	0	0	0	0	0	0	0	0	0	0	1
433	91-4-635	1391	Summer	saffron	saffron	0	0	0	0	0	0	0	0	0	0	0	0	0	0	0	0	0	0	0	0	0	0	0	0	0	0	0	1
434	91-4-636	1391	Summer	saffron	saffron	0	0	0	0	0	0	0	0	0	0	0	0	0	0	0	0	0	0	0	0	0	0	0	0	0	0	0	1
435	91-4-644	1391	Summer	chocolate-wafer	wafer	0	0	0	0	0	0	0	0	0	0	0	0	0	0	0	0	0	0	0	0	0	0	0	0	0	0	0	1
436	91-4-645	1391	Summer	vanilla-wafer	wafer	0	0	0	0	0	0	0	0	0	0	0	0	0	0	0	0	0	0	0	0	0	0	0	0	0	0	0	1
437	91-4-646	1391	Summer	strawberry-wafer	wafer	0	0	0	0	0	0	0	0	0	0	0	0	0	0	0	0	0	0	0	0	0	0	0	0	0	0	0	1
438	91-4-701	1391	Summer	Gummi-candy	Gummi-candy	1	0	0	0	0	0	0	0	1	0	0	0	0	0	0	0	0	0	0	0	0	0	0	0	0	0	0	1
439	91-4-702	1391	Summer	Gummi-candy	Gummi-candy	1	0	0	0	0	0	0	0	0	0	0	0	0	0	0	1	0	0	0	0	0	0	0	0	0	0	0	1
440	91-4-703	1391	Summer	Gummi-candy	Gummi-candy	1	0	0	0	0	0	0	1	0	0	0	0	1	1	0	1	0	0	0	0	0	0	0	0	0	0	0	1
441	91-4-704	1391	Summer	Gummi-candy	Gummi-candy	1	0	0	0	0	0	0	0	0	0	0	0	0	0	0	1	0	0	0	0	0	0	0	0	0	0	0	1
442	91-4-705	1391	Summer	Gummi-candy	Gummi-candy	1	0	0	0	0	0	0	0	0	0	0	0	1	1	0	1	0	0	0	0	0	0	0	0	0	0	0	1
443	91-4-706	1391	Summer	Gummi-candy	Gummi-candy	1	0	0	0	0	0	0	1	0	0	0	0	1	1	0	1	1	0	0	0	0	0	0	0	0	0	0	1
444	91-4-707	1391	Summer	Gummi-candy	Gummi-candy	1	0	0	0	0	0	0	1	0	0	0	0	1	0	0	1	0	0	0	0	0	0	0	0	0	0	0	1
445	91-4-708	1391	Summer	Gummi-candy	Gummi-candy	1	0	0	0	0	0	0	0	0	0	0	0	1	1	0	1	0	0	0	0	0	0	0	0	0	0	0	1
446	91-4-944	1391	Summer	rock-candy	rock-candy	0	1	0	0	0	0	0	0	0	0	0	0	0	0	0	0	0	0	0	1	0	0	0	0	0	0	0	0
447	91-4-819	1391	Summer	pineapple-soft-drink	soft-drink	1	0	0	0	0	0	0	0	0	0	1	0	0	0	0	0	0	0	0	0	0	0	0	0	0	0	0	1
448	91-4-848	1391	Summer	orange-syrup	fruit-syrup	0	0	0	0	0	0	0	0	0	0	0	0	0	0	0	0	0	0	0	0	0	0	0	0	0	0	0	1
449	91-4-849	1391	Summer	cherry-syrup	fruit-syrup	0	0	0	0	0	0	0	0	0	0	0	0	0	0	0	0	0	0	0	0	0	0	0	0	0	0	0	1
450	91-4-852	1391	Summer	black-tea	tea	0	0	0	0	0	0	0	0	0	0	0	0	0	0	0	0	0	0	0	0	0	0	0	0	0	0	0	1
451	91-5-932	1391	Summer	non-dairy-cream	non-dairy-cream	1	0	0	0	0	0	0	0	0	0	1	0	0	0	0	0	0	0	0	0	0	0	0	0	0	0	0	1
452	91-5-983	1391	Summer	saffron-rock-candy	rock-candy	0	0	0	0	0	0	0	0	0	0	0	0	0	0	0	0	0	0	0	0	0	0	0	0	0	0	0	1
453	91-5-987	1391	Summer	Energy-drink	energy-Drink	1	0	0	0	0	0	0	0	0	0	0	0	0	0	0	0	0	0	0	0	0	0	0	0	0	0	0	1
454	91-5-988	1391	Summer	Energy-drink	energy-Drink	1	0	0	0	0	0	0	0	0	0	0	0	0	0	0	0	0	0	0	0	0	0	0	0	0	0	0	1
455	91-5-989	1391	Summer	Energy-drink	energy-Drink	1	0	0	0	1	0	0	0	1	0	0	0	0	0	0	0	0	0	0	0	0	0	0	0	0	0	0	1
456	91-5-990	1391	Summer	Energy-drink	energy-Drink	1	0	0	0	1	0	0	0	1	0	0	0	0	0	0	0	0	0	0	0	0	0	0	0	0	0	0	1
457	91-5-992	1391	Summer	tomato-paste	tomato-paste	0	0	0	0	0	0	0	0	0	0	0	0	0	0	0	0	0	0	0	0	0	0	0	0	0	0	0	1
458	91-5-1008	1391	Summer	non-car-fruit-drink	fruit-drink	0	0	0	0	0	0	0	0	0	0	0	0	0	0	0	0	0	0	0	0	0	0	0	0	0	0	0	1
459	91-6-1055	1391	Summer	Energy-drink	energy-Drink	0	1	0	0	0	0	0	0	0	0	0	0	0	0	0	0	0	0	0	0	0	0	0	0	0	0	0	1
460	91-6-1066	1391	Summer	Barberry-edible-ices	Edible-ices	0	1	0	0	0	0	0	0	0	0	0	0	0	0	0	0	0	0	0	0	0	1	0	0	0	1	0	1
461	91-6-1067	1391	Summer	lime-juice	lime-juice	0	0	0	0	0	0	0	0	0	0	0	0	0	0	0	0	0	0	0	0	0	0	0	0	0	0	0	1
462	91-6-1085	1391	Summer	Ketchup-sauce	sauce	0	0	0	0	0	0	0	0	0	0	0	0	0	0	0	0	0	0	0	0	0	0	0	0	0	0	0	1
463	91-6-1094	1391	Summer	car-grape-drink	fruit-drink	0	0	0	0	0	0	0	0	0	0	0	0	0	0	0	0	0	0	0	0	0	0	0	0	0	0	0	1
464	91-6-1096	1391	Summer	Energy-drink	energy-Drink	1	0	0	0	1	0	0	0	1	0	0	0	0	0	0	0	0	0	0	0	0	0	0	0	0	0	0	1
465	91-6-1097	1391	Summer	Energy-drink	energy-Drink	1	0	0	0	0	0	0	0	1	0	0	0	0	0	0	0	0	0	0	0	0	0	0	0	0	0	0	1
466	91-6-1098	1391	Summer	Energy-drink	energy-Drink	1	0	0	0	0	0	0	0	1	0	0	0	0	0	0	0	0	0	0	0	0	0	0	0	0	0	0	1
467	91-6-1099	1391	Summer	Energy-drink	energy-Drink	1	0	0	0	1	0	0	0	1	0	0	0	0	0	0	0	0	0	0	0	0	0	0	0	0	0	0	1
468	91-6-1107	1391	Summer	saffron-spray	saffron	0	0	0	0	0	0	0	0	0	0	0	0	0	0	0	0	0	0	0	0	0	0	0	0	0	0	0	1
469	91-6-1108	1391	Summer	saffron-spray	saffron	0	0	0	0	0	0	0	0	0	0	0	0	0	0	0	0	0	0	0	0	0	0	0	0	0	0	0	1
470	91-6-1134	1391	Summer	non-dairy-cream	non-dairy-cream	1	0	0	0	0	0	0	0	0	0	1	0	0	0	0	0	0	0	0	0	0	0	0	0	0	0	0	1
471	91-6-1156	1391	Summer	Energy-drink	energy-Drink	0	1	0	0	0	0	0	0	0	0	0	0	0	0	0	0	0	0	0	0	0	0	0	0	0	0	0	1
472	91-6-1165	1391	Summer	non-car-mixed-juice	Fruit-juice	0	0	0	0	0	0	0	0	0	0	0	0	0	0	0	0	0	0	0	0	0	0	0	0	0	0	0	1
473	91-6-1166	1391	Summer	orange-juice	Fruit-juice	0	0	0	0	0	0	0	0	0	0	0	0	0	0	0	0	0	0	0	0	0	0	0	0	0	0	0	1
474	91-6-1167	1391	Summer	non-car-fruit-drink	fruit-drink	0	0	0	0	0	0	0	0	0	0	0	0	0	0	0	0	0	0	0	0	0	0	0	0	0	0	0	1
475	91-6-1168	1391	Summer	non-car-fruit-drink	fruit-drink	0	1	0	0	0	0	0	0	0	0	0	0	0	0	0	0	0	0	0	0	1	0	0	0	0	0	0	0
476	91-6-1169	1391	Summer	non-car-fruit-drink	fruit-drink	0	0	0	0	0	0	0	0	0	0	0	0	0	0	0	0	0	0	0	0	0	0	0	0	0	0	0	1
477	91-6-1170	1391	Summer	non-car-fruit-drink	fruit-drink	0	1	0	0	0	0	0	0	0	0	0	0	0	0	0	0	0	0	0	0	0	0	0	0	0	0	1	0
478	91-6-1171	1391	Summer	non-car-fruit-drink	fruit-drink	1	0	0	0	0	0	0	0	1	0	0	0	0	0	0	0	0	0	0	0	0	0	0	0	0	0	0	1
479	91-7-1198	1391	Autumn	tomato-paste	tomato-paste	0	0	0	0	0	0	0	0	0	0	0	0	0	0	0	0	0	0	0	0	0	0	0	0	0	0	0	1
480	91-7-1214	1391	Autumn	saffron-extract	saffron	1	1	0	0	0	0	0	0	0	0	0	0	0	0	0	0	0	0	0	0	0	0	0	0	0	0	0	0
481	91-7-1254	1391	Autumn	non-dairy-cream	non-dairy-cream	1	0	0	0	0	0	0	0	0	0	1	0	0	0	0	0	0	0	0	0	0	0	0	0	0	0	0	1
482	91-7-1280	1391	Autumn	tomato-paste	tomato-paste	0	0	0	0	0	0	0	0	0	0	0	0	0	0	0	0	0	0	0	0	0	0	0	0	0	0	0	1
483	91-7-1244	1391	Autumn	soft-drink	soft-drink	1	1	0	0	0	0	0	0	1	0	0	0	0	0	0	0	0	0	0	0	0	0	0	1	0	0	0	1
484	91-7-1245	1391	Autumn	soft-drink	soft-drink	1	0	0	0	0	0	0	0	0	0	0	0	0	0	0	0	0	0	0	0	0	0	0	0	0	0	0	1
485	91-7-1246	1391	Autumn	soft-drink	soft-drink	1	0	0	0	0	0	0	0	0	0	0	0	0	0	0	0	0	0	0	0	0	0	0	0	0	0	0	1
486	91-7-1247	1391	Autumn	soft-drink	soft-drink	0	1	0	0	0	0	0	0	0	0	0	0	0	0	0	0	0	0	0	0	0	0	0	1	0	1	0	1
487	91-7-1248	1391	Autumn	soft-drink	soft-drink	1	1	0	0	0	0	0	0	1	0	0	0	0	0	0	0	0	0	0	0	0	0	0	1	0	0	0	1
488	91-7-1298	1391	Autumn	saffron	saffron	0	0	0	0	0	0	0	0	0	0	0	0	0	0	0	0	0	0	0	0	0	0	0	0	0	0	0	1
489	91-7-1303	1391	Autumn	rock-candy	rock-candy	0	0	0	0	0	0	0	0	0	0	0	0	0	0	0	0	0	0	0	0	0	0	0	0	0	0	0	1
490	91-7-1303-1	1391	Autumn	saffron-rock-candy	rock-candy	0	0	0	0	0	0	0	0	0	0	0	0	0	0	0	0	0	0	0	0	0	0	0	0	0	0	0	1
491	91-7-1341	1391	Autumn	roasted-coffee	roasted-coffee	0	0	0	0	0	0	0	0	0	0	0	0	0	0	0	0	0	0	0	0	0	0	0	0	0	0	0	1
492	91-7-1342	1391	Autumn	instant-coffee	instant-coffee	0	0	0	0	0	0	0	0	0	0	0	0	0	0	0	0	0	0	0	0	0	0	0	0	0	0	0	1
493	91-7-1343	1391	Autumn	instant-coffee	instant-coffee	0	0	0	0	0	0	0	0	0	0	0	0	0	0	0	0	0	0	0	0	0	0	0	0	0	0	0	1
494	91-7-1344	1391	Autumn	instant-coffee	instant-coffee	0	0	0	0	0	0	0	0	0	0	0	0	0	0	0	0	0	0	0	0	0	0	0	0	0	0	0	1
495	91-7-1345	1391	Autumn	instant-coffee	instant-coffee	0	0	0	0	0	0	0	0	0	0	0	0	0	0	0	0	0	0	0	0	0	0	0	0	0	0	0	1
496	91-7-1350	1391	Autumn	saffron-rock-candy	Rock-candy	0	0	0	0	0	0	0	0	0	0	0	0	0	0	0	0	0	0	0	0	0	0	0	0	0	0	0	1
497	91-7-1408	1391	Autumn	saffron-rock-candy	Rock-candy	0	0	0	0	0	0	0	0	0	0	0	0	0	0	0	0	0	0	0	0	0	0	0	0	0	0	0	1
498	91-7-1409	1391	Autumn	rock-candy	Rock-candy	0	0	0	0	0	0	0	0	0	0	0	0	0	0	0	0	0	0	0	0	0	0	0	0	0	0	0	1
499	91-7-1410	1391	Autumn	saffron-rock-candy	Rock-candy	0	0	0	0	0	0	0	0	0	0	0	0	0	0	0	0	0	0	0	0	0	0	0	0	0	0	0	1
500	91-7-1411	1391	Autumn	poolaky	poolaky	0	0	0	0	0	0	0	0	0	0	0	0	0	0	0	0	0	0	0	0	0	0	0	0	0	0	0	1
501	91-7-1412	1391	Autumn	saffron-rock-candy	rock-candy	0	0	0	0	0	0	0	0	0	0	0	0	0	0	0	0	0	0	0	0	0	0	0	0	0	0	0	1
502	91-7-1415	1391	Autumn	non-dairy-cream	non-dairy-cream	1	0	0	0	0	0	0	0	0	0	1	0	0	0	0	0	0	0	0	0	0	0	0	0	0	0	0	1
503	91-7-1416	1391	Autumn	non-dairy-cream	non-dairy-cream	0	0	0	0	0	0	0	0	0	0	0	0	0	0	0	0	0	0	0	0	0	0	0	0	0	0	0	1
504	91-8-1424	1391	Autumn	pasta	pasta	0	0	0	0	0	0	0	0	0	0	0	0	0	0	0	0	0	0	0	0	0	0	0	0	0	0	0	1
505	91-8-1425	1391	Autumn	pasta	pasta	0	0	0	0	0	0	0	0	0	0	0	0	0	0	0	0	0	0	0	0	0	0	0	0	0	0	0	1
506	91-8-1426	1391	Autumn	pasta	pasta	0	0	0	0	0	0	0	0	0	0	0	0	0	0	0	0	0	0	0	0	0	0	0	0	0	0	0	1
507	91-8-1427	1391	Autumn	pasta	pasta	0	0	0	0	0	0	0	0	0	0	0	0	0	0	0	0	0	0	0	0	0	0	0	0	0	0	0	1
508	91-8-1440	1391	Autumn	chocolate	chocolate	0	0	0	0	0	0	0	0	0	0	0	0	0	0	0	0	0	0	0	0	0	0	0	0	0	0	0	1
509	91-8-1441	1391	Autumn	chocolate	chocolate	0	1	0	0	0	0	0	0	0	0	0	0	0	0	0	0	0	0	0	0	0	0	0	0	0	0	0	1
510	91-8-1464	1391	Autumn	Pomegrante-paste	Pomegranate-Paste	0	0	0	0	0	0	0	0	0	0	0	0	0	0	0	0	0	0	0	0	0	0	0	0	0	0	0	1
511	91-8-1550	1391	Autumn	rock-candy	rock-candy	0	0	0	0	0	0	0	0	0	0	0	0	0	0	0	0	0	0	0	0	0	0	0	0	0	0	0	1
512	91-8-1551	1391	Autumn	saffron	saffron	0	0	0	0	0	0	0	0	0	0	0	0	0	0	0	0	0	0	0	0	0	0	0	0	0	0	0	1
513	91-8-1552	1391	Autumn	cassia-powder	spices	0	0	0	0	0	0	0	0	0	0	0	0	0	0	0	0	0	0	0	0	0	0	0	0	0	0	0	1
514	91-8-1553	1391	Autumn	sumac-powder	spices	0	0	0	0	0	0	0	0	0	0	0	0	0	0	0	0	0	0	0	0	0	0	0	0	0	0	0	1
515	91-8-1563	1391	Autumn	lime-juice	lime-juice	0	0	0	0	0	0	0	0	0	0	0	0	0	0	0	0	0	0	0	0	0	0	0	0	0	0	0	1
516	91-8-1564	1391	Autumn	lime-juice	lime-juice	0	0	0	0	0	0	0	0	0	0	0	0	0	0	0	0	0	0	0	0	0	0	0	0	0	0	0	1
517	91-8-1565	1391	Autumn	lime-juice	lime-juice	0	0	0	0	0	0	0	0	0	0	0	0	0	0	0	0	0	0	0	0	0	0	0	0	0	0	0	1
518	91-8-1590	1391	Autumn	Energy-drink	Energy-Drink	0	1	0	0	0	0	0	0	0	0	0	0	0	0	0	0	0	0	0	0	0	0	0	0	0	0	0	1
519	91-8-1591	1391	Autumn	Energy-drink	Energy-Drink	0	1	0	0	0	0	0	0	0	0	0	0	0	0	0	0	0	0	0	0	0	0	0	0	0	0	0	1
520	91-8-1592	1391	Autumn	Energy-drink	Energy-Drink	0	1	0	0	0	0	0	0	0	0	0	0	0	0	0	0	0	0	0	0	0	0	0	0	0	0	0	1
521	91-8-1593	1391	Autumn	Energy-drink	Energy-Drink	0	1	0	0	0	0	0	0	0	0	0	0	0	0	0	0	0	0	0	0	0	0	0	0	0	0	0	1
522	91-8-1612	1391	Autumn	apple-bannana-drink	fruit-drink	0	0	0	0	0	0	0	0	0	0	0	0	0	0	0	0	0	0	0	0	0	0	0	0	0	0	0	1
523	91-8-1627	1391	Autumn	lime-juice	lime-juice	0	0	0	0	0	0	0	0	0	0	0	0	0	0	0	0	0	0	0	0	0	0	0	0	0	0	0	1
524	91-8-1637	1391	Autumn	breakfast-Cereals	Breakfast-Cereals	0	0	0	0	0	0	0	0	0	0	0	0	0	0	0	0	0	0	0	0	0	0	0	0	0	0	0	1
525	91-8-1638	1391	Autumn	breakfast-Cereals	Breakfast-Cereals	0	0	0	0	0	0	0	0	0	0	0	0	0	0	0	0	0	0	0	0	0	0	0	0	0	0	0	1
526	91-8-1639	1391	Autumn	breakfast-Cereals	Breakfast-Cereals	0	0	0	0	0	0	0	0	0	0	0	0	0	0	0	0	0	0	0	0	0	0	0	0	0	0	0	1
527	91-8-1640	1391	Autumn	breakfast-Cereals	Breakfast-Cereals	0	0	0	0	0	0	0	0	0	0	0	0	0	0	0	0	0	0	0	0	0	0	0	0	0	0	0	1
528	91-8-1641	1391	Autumn	breakfast-Cereals	Breakfast-Cereals	0	0	0	0	0	0	0	0	0	0	0	0	0	0	0	0	0	0	0	0	0	0	0	0	0	0	0	1
529	91-8-1642	1391	Autumn	breakfast-Cereals	Breakfast-Cereals	0	0	0	0	0	0	0	0	0	0	0	0	0	0	0	0	0	0	0	0	0	0	0	0	0	0	0	1
530	91-8-1648	1391	Autumn	Energy-drink	Energy-Drink	0	1	0	0	0	0	0	0	0	0	0	0	0	0	0	0	0	0	0	0	0	0	0	0	0	0	0	1
531	91-8-1658	1391	Autumn	tomato-paste	tomato-paste	0	0	0	0	0	0	0	0	0	0	0	0	0	0	0	0	0	0	0	0	0	0	0	0	0	0	0	1
532	91-8-1659	1391	Autumn	tomato-paste	tomato-paste	0	0	0	0	0	0	0	0	0	0	0	0	0	0	0	0	0	0	0	0	0	0	0	0	0	0	0	1
533	91-8-1672	1391	Autumn	non-car-mango-drink	fruit-drink	0	0	0	0	0	0	0	0	0	0	0	0	0	0	0	0	0	0	0	0	0	0	0	0	0	0	0	1
534	91-8-1673	1391	Autumn	Non-car-orange-drink	fruit-drink	0	0	0	0	0	0	0	0	0	0	0	0	0	0	0	0	0	0	0	0	0	0	0	0	0	0	0	1
535	91-8-1674	1391	Autumn	lime-soft-drink	soft-drink	1	0	0	0	0	0	0	0	0	0	0	0	0	0	0	0	0	0	0	0	0	0	0	0	0	0	0	1
536	91-8-1675	1391	Autumn	grape-soft-drink	soft-drink	1	0	0	0	0	0	0	0	0	0	0	0	0	0	0	0	0	0	0	0	0	0	0	0	0	0	0	1
537	91-8-1676	1391	Autumn	apple-soft-drink	soft-drink	1	0	0	0	0	0	0	0	0	0	0	0	0	0	0	0	0	0	0	0	0	0	0	0	0	0	0	1
538	91-8-1680	1391	Autumn	tomato-paste	tomato-paste	0	0	0	0	0	0	0	0	0	0	0	0	0	0	0	0	0	0	0	0	0	0	0	0	0	0	0	1
539	91-9-1768	1391	Autumn	chocolate	chocolate	0	1	0	0	0	0	0	0	0	0	0	0	0	0	0	0	0	0	0	1	1	1	0	0	0	1	0	0
540	91-9-1772	1391	Autumn	cherry-juice	Fruit-juice	0	0	0	0	0	0	0	0	0	0	0	0	0	0	0	0	0	0	0	0	0	0	0	0	0	0	0	1
541	91-9-1793	1391	Autumn	non-car-fruit-drink	fruit-drink	0	0	0	0	0	0	0	0	0	0	0	0	0	0	0	0	0	0	0	0	0	0	0	0	0	0	0	1
542	91-9-1794	1391	Autumn	non-car-fruit-drink	fruit-drink	0	0	0	0	0	0	0	0	0	0	0	0	0	0	0	0	0	0	0	0	0	0	0	0	0	0	0	1
543	91-9-1795	1391	Autumn	non-car-fruit-drink	fruit-drink	0	0	0	0	0	0	0	0	0	0	0	0	0	0	0	0	0	0	0	0	0	0	0	0	0	0	0	1
544	91-9-1796	1391	Autumn	non-car-fruit-drink	fruit-drink	0	0	0	0	0	0	0	0	0	0	0	0	0	0	0	0	0	0	0	0	0	0	0	0	0	0	0	1
545	91-9-1797	1391	Autumn	non-car-fruit-drink	fruit-drink	0	0	0	0	0	0	0	0	0	0	0	0	0	0	0	0	0	0	0	0	0	0	0	0	0	0	0	1
546	91-9-1798	1391	Autumn	non-car-fruit-drink	fruit-drink	0	0	0	0	0	0	0	0	0	0	0	0	0	0	0	0	0	0	0	0	0	0	0	0	0	0	0	1
547	91-9-1799	1391	Autumn	non-car-fruit-drink	fruit-drink	0	0	0	0	0	0	0	0	0	0	0	0	0	0	0	0	0	0	0	0	0	0	0	0	0	0	0	1
548	91-9-1800	1391	Autumn	non-car-fruit-drink	fruit-drink	0	0	0	0	0	0	0	0	0	0	0	0	0	0	0	0	0	0	0	0	0	0	0	0	0	0	0	1
549	91-9-1837	1391	Autumn	fruit-candy	fruit-candy	1	0	1	0	0	0	0	0	0	0	0	0	0	0	1	0	0	0	0	0	0	0	0	0	0	0	0	1
550	91-9-1838	1391	Autumn	caramel-syrup	syrup	1	0	0	0	0	0	0	0	1	0	0	0	0	0	0	0	0	0	0	0	0	0	0	0	0	0	0	1
551	91-9-1838-1	1391	Autumn	caramel-syrup	syrup	1	0	0	0	0	0	0	0	1	0	0	0	0	0	0	0	0	0	0	0	0	0	0	0	0	0	0	1
552	91-9-1857	1391	Autumn	cocoa-ice-cream	Ice-cream	0	0	0	0	0	0	0	0	0	0	0	0	0	0	0	0	0	0	0	0	0	0	0	0	0	0	0	1
553	91-9-1858	1391	Autumn	lemon-ice-cream	Ice-cream	0	0	0	0	0	0	0	0	0	0	0	0	0	0	0	0	0	0	0	0	0	0	0	0	0	0	0	1
554	91-9-1867	1391	Autumn	Energy-drink	Energy-Drink	1	0	0	0	1	0	0	0	1	0	0	0	0	0	0	0	0	0	0	0	0	0	0	0	0	0	0	1
555	91-9-1921	1391	Autumn	beet	beet	0	0	0	0	0	0	0	0	0	0	0	0	0	0	0	0	0	0	0	0	0	0	0	0	0	0	0	1
556	91-10-1955	1391	Winter	pome-juice	Fruit-juice	0	0	0	0	0	0	0	0	0	0	0	0	0	0	0	0	0	0	0	0	0	0	0	0	0	0	0	1
557	91-10-1960	1391	Winter	saffron	saffron	0	0	0	0	0	0	0	0	0	0	0	0	0	0	0	0	0	0	0	0	0	0	0	0	0	0	0	1
558	91-10-1988	1391	Winter	mixed-fruit-juice	Fruit-juice	0	0	0	0	0	0	0	0	0	0	0	0	0	0	0	0	0	0	0	0	0	0	0	0	0	0	0	1
559	91-10-1990	1391	Winter	car-orange-juice	Fruit-juice	0	1	0	0	0	0	0	0	0	0	0	0	0	0	0	0	0	0	0	1	0	0	0	0	0	0	0	0
560	91-10-1994	1391	Winter	curry-spice	spices	0	0	0	0	0	0	0	0	0	0	0	0	0	0	0	0	0	0	0	0	0	0	0	0	0	0	0	1
561	91-10-2002	1391	Winter	Pomegrante-sauce	sauce	0	0	0	0	0	0	0	0	0	0	0	0	0	0	0	0	0	0	0	0	0	0	0	0	0	0	0	1
562	91-10-2003	1391	Winter	Pomegrante-sauce	sauce	0	0	0	0	0	0	0	0	0	0	0	0	0	0	0	0	0	0	0	0	0	0	0	0	0	0	0	1
563	91-10-2078	1391	Winter	tomato-paste	tomato-paste	0	0	0	0	0	0	0	0	0	0	0	0	0	0	0	0	0	0	0	0	0	0	0	0	0	0	0	1
564	91-10-2086	1391	Winter	cocoa-cake	cake	0	0	0	0	0	0	0	0	0	0	0	0	0	0	0	0	0	0	0	0	0	0	0	0	0	0	0	1
565	91-10-2087	1391	Winter	raisin-cake	cake	0	0	0	0	0	0	0	0	0	0	0	0	0	0	0	0	0	0	0	0	0	0	0	0	0	0	0	1
566	91-10-2088	1391	Winter	raisin-cake	cake	0	0	0	0	0	0	0	0	0	0	0	0	0	0	0	0	0	0	0	0	0	0	0	0	0	0	0	1
567	91-10-2115	1391	Winter	rusk-powder	rusk-powder	1	0	0	0	0	0	0	0	0	0	1	0	0	0	0	0	0	0	0	0	0	0	0	0	0	0	0	1
568	91-10-2118	1391	Winter	lime-juice	lime-juice	0	0	0	0	0	0	0	0	0	0	0	0	0	0	0	0	0	0	0	0	0	0	0	0	0	0	0	1
569	91-10-2135	1391	Winter	Energy-drink	Energy-Drink	1	0	0	0	1	0	0	0	1	0	0	0	0	0	0	0	0	0	0	0	0	0	0	0	0	0	0	1
570	91-11-2161	1391	Winter	saffron	saffron	0	0	0	0	0	0	0	0	0	0	0	0	0	0	0	0	0	0	0	0	0	0	0	0	0	0	0	1
571	91-11-2191	1391	Winter	candy	candy	1	0	0	0	0	0	0	0	1	0	0	1	1	0	0	0	0	0	0	0	0	0	0	0	0	0	0	1
572	91-11-2192	1391	Winter	candy	candy	1	0	1	0	0	0	0	0	0	0	0	1	0	0	0	0	0	0	0	0	0	0	0	0	0	0	0	1
573	91-11-2193	1391	Winter	candy	candy	1	0	1	0	0	0	0	0	0	1	0	0	0	0	0	0	0	0	0	0	0	0	0	0	0	0	0	1
574	91-11-2194	1391	Winter	candy	candy	1	0	1	0	0	0	0	1	0	0	0	0	1	0	0	1	0	0	0	0	0	0	0	0	0	0	0	1
575	91-12-2283	1391	Winter	tomato-paste	tomato-paste	0	0	0	0	0	0	0	0	0	0	0	0	0	0	0	0	0	0	0	0	0	0	0	0	0	0	0	1
576	91-12-2286	1391	Winter	edible-ice	Edible-ices	0	1	0	0	0	0	0	0	0	0	0	0	0	0	0	0	0	0	0	0	0	1	0	0	0	0	0	1
577	91-12-2314	1391	Winter	Gummi-candy	Gummi-candy	1	1	0	0	0	0	0	0	1	0	0	0	0	0	0	0	0	0	0	1	1	0	0	0	0	0	0	1
578	91-12-2333	1391	Winter	tomato-paste	tomato-paste	0	0	0	0	0	0	0	0	0	0	0	0	0	0	0	0	0	0	0	0	0	0	0	0	0	0	0	1
579	91-12-2342	1391	Winter	edible-ice	Edible-ices	0	1	0	0	0	0	0	0	0	0	0	0	0	0	0	0	0	0	0	0	1	0	0	0	0	0	0	1
580	92-1-32	1392	Spring	wafer	wafer	0	0	0	0	0	0	0	0	0	0	0	0	0	0	0	0	0	0	0	0	0	0	0	0	0	0	0	1
581	92-1-33	1392	Spring	wafer	wafer	0	0	0	0	0	0	0	0	0	0	0	0	0	0	0	0	0	0	0	0	0	0	0	0	0	0	0	1
582	92-1-34	1392	Spring	wafer	wafer	0	0	0	0	0	0	0	0	0	0	0	0	0	0	0	0	0	0	0	0	0	0	0	0	0	0	0	1
583	92-1-35	1392	Spring	wafer	wafer	0	0	0	0	0	0	0	0	0	0	0	0	0	0	0	0	0	0	0	0	0	0	0	0	0	0	0	1
584	92-1-36	1392	Spring	wafer	wafer	0	0	0	0	0	0	0	0	0	0	0	0	0	0	0	0	0	0	0	0	0	0	0	0	0	0	0	1
585	92-1-37	1392	Spring	wafer	wafer	0	0	0	0	0	0	0	0	0	0	0	0	0	0	0	0	0	0	0	0	0	0	0	0	0	0	0	1
586	92-1-38	1392	Spring	wafer	wafer	0	0	0	0	0	0	0	0	0	0	0	0	0	0	0	0	0	0	0	0	0	0	0	0	0	0	0	1
587	92-1-39	1392	Spring	wafer	wafer	0	0	0	0	0	0	0	0	0	0	0	0	0	0	0	0	0	0	0	0	0	0	0	0	0	0	0	1
588	92-1-95	1392	Spring	Energy-drink	Energy-Drink	0	1	0	0	0	0	0	0	0	0	0	0	0	0	0	0	0	0	0	0	0	0	0	0	0	0	0	1
589	92-1-96	1392	Spring	Energy-drink	Energy-Drink	0	1	0	0	0	0	0	0	0	0	0	0	0	0	0	0	0	0	0	0	0	0	0	0	0	0	0	1
590	92-1-97	1392	Spring	Energy-drink	Energy-Drink	0	1	0	0	0	0	0	0	0	0	0	0	0	0	0	0	0	0	0	0	0	0	0	0	0	0	0	1
591	92-1-98	1392	Spring	Energy-drink	Energy-Drink	0	1	0	0	0	0	0	0	0	0	0	0	0	0	0	0	0	0	0	0	0	0	0	0	0	0	0	1
592	92-1-109	1392	Spring	car-apple-juice	Fruit-juice	0	0	0	0	0	0	0	0	0	0	0	0	0	0	0	0	0	0	0	0	0	0	0	0	0	0	0	1
593	92-1-110	1392	Spring	car-grape-juice	Fruit-juice	0	0	0	0	0	0	0	0	0	0	0	0	0	0	0	0	0	0	0	0	0	0	0	0	0	0	0	1
594	92-1-111	1392	Spring	car-grape-juice	Fruit-juice	0	0	0	0	0	0	0	0	0	0	0	0	0	0	0	0	0	0	0	0	0	0	0	0	0	0	0	1
595	92-2-138	1392	Spring	soft-drink	soft-drink	1	0	0	0	0	0	0	0	0	0	1	0	0	0	0	0	0	0	0	0	0	0	0	0	0	0	0	1
596	92-2-170	1392	Spring	cola-soft-drink	soft-drink	1	0	0	0	0	0	0	0	1	0	0	0	0	0	0	0	0	0	0	0	0	0	0	0	0	0	0	1
597	92-2-188	1392	Spring	pistachio	pistachio	0	0	0	0	0	0	0	0	0	0	0	0	0	0	0	0	0	0	0	0	0	0	0	0	0	0	0	1
598	92-2-189	1392	Spring	Almond	Almond	0	0	0	0	0	0	0	0	0	0	0	0	0	0	0	0	0	0	0	0	0	0	0	0	0	0	0	1
599	92-2-203	1392	Spring	rock-candy	rock-candy	0	0	0	0	0	0	0	0	0	0	0	0	0	0	0	0	0	0	0	0	0	0	0	0	0	0	0	1
600	92-2210	1392	Spring	mayonnaise	sauce	0	0	0	0	0	0	0	0	0	0	0	0	0	0	0	0	0	0	0	0	0	0	0	0	0	0	0	1
601	92-2-216	1392	Spring	lime-juice	lime-juice	0	0	0	0	0	0	0	0	0	0	0	0	0	0	0	0	0	0	0	0	0	0	0	0	0	0	0	1
602	92-2-227	1392	Spring	Ketchup-sauce	sauce	0	0	0	0	0	0	0	0	0	0	0	0	0	0	0	0	0	0	0	0	0	0	0	0	0	0	0	1
603	92-2-240	1392	Spring	non-car-fruit-drink	fruit-drink	0	0	0	0	0	0	0	0	0	0	0	0	0	0	0	0	0	0	0	0	0	0	0	0	0	0	0	1
604	92-2-241	1392	Spring	non-car-fruit-drink	fruit-drink	0	0	0	0	0	0	0	0	0	0	0	0	0	0	0	0	0	0	0	0	0	0	0	0	0	0	0	1
605	92-2-242	1392	Spring	non-car-fruit-drink	fruit-drink	0	0	0	0	0	0	0	0	0	0	0	0	0	0	0	0	0	0	0	0	0	0	0	0	0	0	0	1
606	92-2-243	1392	Spring	non-car-fruit-drink	fruit-drink	0	0	0	0	0	0	0	0	0	0	0	0	0	0	0	0	0	0	0	0	0	0	0	0	0	0	0	1
607	92-2-244	1392	Spring	non-car-fruit-drink	fruit-drink	0	0	0	0	0	0	0	0	0	0	0	0	0	0	0	0	0	0	0	0	0	0	0	0	0	0	0	1
608	92-2-245	1392	Spring	non-car-fruit-drink	fruit-drink	0	0	0	0	0	0	0	0	0	0	0	0	0	0	0	0	0	0	0	0	0	0	0	0	0	0	0	1
609	92-2-291	1392	Spring	mayonnaise	sauce	0	0	0	0	0	0	0	0	0	0	0	0	0	0	0	0	0	0	0	0	0	0	0	0	0	0	0	1
610	92-2-306	1392	Spring	lemon-beve-powder	fruit-beve-powder	0	1	0	0	0	0	0	0	0	0	0	0	0	0	0	0	0	0	0	1	0	0	0	0	0	0	0	1
611	92-2-307	1392	Spring	cherry-beve-powder	fruit-beve-powder	0	1	0	0	0	0	0	0	0	0	0	0	0	0	0	0	0	0	0	0	0	0	0	1	0	1	0	1
612	92-2-308	1392	Spring	apple-beve-powder	fruit-beve-powder	1	0	0	0	0	0	0	0	1	0	0	0	0	0	0	0	0	0	0	0	0	0	0	0	0	0	0	1
613	92-2-309	1392	Spring	berry-beve-powder	fruit-beve-powder	0	1	0	0	0	0	0	0	0	0	0	0	0	0	0	0	0	0	0	0	0	0	0	1	0	1	0	1
614	92-2-310	1392	Spring	pome-beve-powder	fruit-beve-powder	1	1	0	0	0	0	0	0	1	0	0	0	0	0	0	0	0	0	0	0	0	0	0	1	0	0	0	1
615	92-2-311	1392	Spring	peach-beve-powder	fruit-beve-powder	1	1	0	0	0	0	0	0	1	0	0	0	0	0	0	0	0	0	0	1	0	0	0	1	0	0	0	1
616	92-2-312	1392	Spring	lime-beve-powder	fruit-beve-powder	0	1	0	0	0	0	0	0	0	0	0	0	0	0	0	0	0	0	0	1	0	0	0	0	0	0	0	1
617	92-2-313	1392	Spring	peach-beve-powder	fruit-beve-powder	0	1	0	0	0	0	0	0	0	0	0	0	0	0	0	0	0	0	0	0	0	0	0	1	0	0	0	1
618	92-2-314	1392	Spring	cherry-beve-powder	fruit-beve-powder	0	1	0	0	0	0	0	0	0	0	0	0	0	0	0	0	0	0	0	0	0	0	0	1	0	1	0	1
619	92-2-315	1392	Spring	apple-beve-powder	fruit-beve-powder	1	0	0	0	0	0	0	0	1	0	0	0	0	0	0	0	0	0	0	0	0	0	0	0	0	0	0	1
620	92-2-316	1392	Spring	Chewing-Gum	Chewing-Gum	1	0	0	0	0	0	0	0	0	0	0	0	0	0	0	0	1	0	0	0	0	0	0	0	0	0	0	1
621	92-2-317	1392	Spring	Chewing-Gum	Chewing-Gum	1	0	0	0	0	0	0	0	0	0	0	0	0	0	0	0	1	0	0	0	0	0	0	0	0	0	0	1
622	92-2-318	1392	Spring	Chewing-Gum	Chewing-Gum	1	0	0	0	0	0	0	0	0	0	0	0	0	0	0	0	1	0	0	0	0	0	0	0	0	0	0	1
623	92-2-319	1392	Spring	Chewing-Gum	Chewing-Gum	1	0	0	0	0	0	0	0	0	0	0	0	0	0	0	0	1	0	0	0	0	0	0	0	0	0	0	1
624	92-2-320	1392	Spring	Chewing-Gum	Chewing-Gum	1	0	0	0	0	0	0	0	0	0	0	0	0	0	0	0	1	0	0	0	0	0	0	0	0	0	0	1
625	92-2-321	1392	Spring	Chewing-Gum	Chewing-Gum	1	0	0	0	0	0	0	0	0	0	0	0	0	0	0	0	1	0	0	0	0	0	0	0	0	0	0	1
626	92-2-322	1392	Spring	Chewing-Gum	Chewing-Gum	1	0	0	0	0	0	0	0	0	0	0	0	0	0	0	0	1	0	0	0	0	0	0	0	0	0	0	1
627	92-2-323	1392	Spring	Chewing-Gum	Chewing-Gum	1	0	0	0	0	0	0	0	0	0	0	0	0	0	0	0	1	0	0	0	0	0	0	0	0	0	0	1
628	92-2-324	1392	Spring	Chewing-Gum	Chewing-Gum	0	1	0	0	0	0	0	0	0	0	0	0	0	0	0	0	0	0	0	0	0	0	0	0	0	1	0	1
629	92-2-325	1392	Spring	Chewing-Gum	Chewing-Gum	1	1	1	0	0	0	0	0	0	0	0	0	0	0	0	0	0	0	0	0	0	0	0	0	0	1	0	1
630	92-2-326	1392	Spring	Chewing-Gum	Chewing-Gum	1	0	0	0	0	0	0	0	0	0	0	0	0	0	0	1	0	0	0	0	0	0	0	0	0	0	0	1
631	92-2-327	1392	Spring	Chewing-Gum	Chewing-Gum	1	0	1	0	0	0	0	0	0	0	0	0	0	0	1	0	0	0	0	0	0	0	0	0	0	0	0	1
632	92-2-328	1392	Spring	canned-pinto-beans	canned	0	0	0	0	0	0	0	0	0	0	0	0	0	0	0	0	0	0	0	0	0	0	0	0	0	0	0	1
633	92-2-273	1392	Spring	canned-pinto-beans	canned	0	0	0	0	0	0	0	0	0	0	0	0	0	0	0	0	0	0	0	0	0	0	0	0	0	0	0	1
634	92-2-274	1392	Spring	canned-egg-plant	canned	0	0	0	0	0	0	0	0	0	0	0	0	0	0	0	0	0	0	0	0	0	0	0	0	0	0	0	1
635	92-2-213	1392	Spring	canned-green-peas	canned	0	0	0	0	0	0	0	0	0	0	0	0	0	0	0	0	0	0	0	0	0	0	0	0	0	0	0	1
636	92-3-352	1392	Spring	mayonnaise	sauce	0	0	0	0	0	0	0	0	0	0	0	0	0	0	0	0	0	0	0	0	0	0	0	0	0	0	0	1
637	92-3-353	1392	Spring	tomato-paste	tomato-paste	0	0	0	0	0	0	0	0	0	0	0	0	0	0	0	0	0	0	0	0	0	0	0	0	0	0	0	1
638	92-3-375	1392	Spring	tomato-paste	tomato-paste	0	0	0	0	0	0	0	0	0	0	0	0	0	0	0	0	0	0	0	0	0	0	0	0	0	0	0	1
639	92-3-377	1392	Spring	hot-red-pepper-sauce	sauce	0	0	0	0	0	0	0	0	0	0	0	0	0	0	0	0	0	0	0	0	0	0	0	0	0	0	0	1
640	92-3-392	1392	Spring	cheese-snack	snack	0	1	0	0	0	0	0	0	0	0	0	0	0	0	0	0	0	0	0	0	1	0	0	0	0	0	0	1
641	92-3-442	1392	Spring	Ketchup-sauce	sauce	0	0	0	0	0	0	0	0	0	0	0	0	0	0	0	0	0	0	0	0	0	0	0	0	0	0	0	1
642	92-3-470	1392	Spring	Non-car-pineapple-drink	fruit-drink	0	0	0	0	0	0	0	0	0	0	0	0	0	0	0	0	0	0	0	0	0	0	0	0	0	0	0	1
643	92-3-522	1392	Spring	rock-candy	rock-candy	0	0	0	0	0	0	0	0	0	0	0	0	0	0	0	0	0	0	0	0	0	0	0	0	0	0	0	1
644	92-4-632	1392	Summer	Energy-drink	Energy-Drink	0	1	0	0	0	0	0	0	0	0	0	0	0	0	0	0	0	0	0	0	0	0	0	0	0	0	0	1
645	92-5-690	1392	Summer	rock-candy	rock-candy	1	0	1	0	0	0	0	0	0	0	0	0	0	0	0	0	0	1	0	0	0	0	0	0	0	0	0	0
646	92-5-704	1392	Summer	snack	snack	0	1	0	0	0	0	0	0	0	0	0	0	0	0	0	0	0	0	0	0	1	0	0	0	0	0	0	1
647	92-5-781	1392	Summer	Pomegrante-sauce	sauce	0	0	0	0	0	0	0	0	0	0	0	0	0	0	0	0	0	0	0	0	0	0	0	0	0	0	0	1
648	92-5-782	1392	Summer	Pomegrante-sauce	sauce	0	0	0	0	0	0	0	0	0	0	0	0	0	0	0	0	0	0	0	0	0	0	0	0	0	0	0	1
649	92-5-783	1392	Summer	canned-pinto-beans	canned	0	0	0	0	0	0	0	0	0	0	0	0	0	0	0	0	0	0	0	0	0	0	0	0	0	0	0	1
650	92-5-809	1392	Summer	rice-canned	canned	0	0	0	0	0	0	0	0	0	0	0	0	0	0	0	0	0	0	0	0	0	0	0	0	0	0	0	1
651	92-5-814	1392	Summer	rice-canned	canned	0	0	0	0	0	0	0	0	0	0	0	0	0	0	0	0	0	0	0	0	0	0	0	0	0	0	0	1
652	92-5-822	1392	Summer	saffron-liquid	saffron	1	0	0	0	0	0	0	0	0	0	0	0	0	0	0	0	0	0	0	0	0	0	0	0	0	0	0	0
653	92-5-823	1392	Summer	saffron-liquid	saffron	0	0	0	0	0	0	0	0	0	0	0	0	0	0	0	0	0	0	0	0	0	0	0	0	0	0	0	1
654	92-5-855	1392	Summer	snack	snack	0	1	0	0	0	0	0	0	0	0	0	0	0	0	0	0	0	0	0	0	1	0	0	0	0	0	0	1
655	92-5-858	1392	Summer	snack	snack	0	1	0	0	0	0	0	0	0	0	0	0	0	0	0	0	0	0	0	0	1	0	0	0	0	0	0	1
656	92-5-871	1392	Summer	snack	snack	0	1	0	0	0	0	0	0	0	0	0	0	0	0	0	0	0	0	0	0	1	0	0	0	0	0	0	1
657	92-5-868	1392	Summer	lime-juice	lime-juice	0	0	0	0	0	0	0	0	0	0	0	0	0	0	0	0	0	0	0	0	0	0	0	0	0	0	0	1
658	92-5-869	1392	Summer	pineapple-nectar	Fruit-nectar	0	0	0	0	0	0	0	0	0	0	0	0	0	0	0	0	0	0	0	0	0	0	0	0	0	0	0	1
659	92-5-894	1392	Summer	tomato-paste	tomato-paste	0	0	0	0	0	0	0	0	0	0	0	0	0	0	0	0	0	0	0	0	0	0	0	0	0	0	0	1
660	92-5-895	1392	Summer	tomato-paste	tomato-paste	0	0	0	0	0	0	0	0	0	0	0	0	0	0	0	0	0	0	0	0	0	0	0	0	0	0	0	1
661	92-5-919	1392	Summer	cherry-syrup	fruit-Syrup	0	0	0	0	0	0	0	0	0	0	0	0	0	0	0	0	0	0	0	0	0	0	0	0	0	0	0	1
662	92-6-1077	1392	Summer	Pomegrante-paste	Pomegranate-Paste	0	0	0	0	0	0	0	0	0	0	0	0	0	0	0	0	0	0	0	0	0	0	0	0	0	0	0	1
663	92-6-1125	1392	Summer	canned-pinto-beans	canned	0	0	0	0	0	0	0	0	0	0	0	0	0	0	0	0	0	0	0	0	0	0	0	0	0	0	0	1
664	92-6-1137	1392	Summer	canned-pinto-beans	canned	0	0	0	0	0	0	0	0	0	0	0	0	0	0	0	0	0	0	0	0	0	0	0	0	0	0	0	1
665	92-6-1138	1392	Summer	canned-pinto-beans	canned	0	0	0	0	0	0	0	0	0	0	0	0	0	0	0	0	0	0	0	0	0	0	0	0	0	0	0	1
666	92-6-1139	1392	Summer	canned-pinto-beans	canned	0	0	0	0	0	0	0	0	0	0	0	0	0	0	0	0	0	0	0	0	0	0	0	0	0	0	0	1
667	92-6-1140	1392	Summer	canned-pinto-beans	canned	0	0	0	0	0	0	0	0	0	0	0	0	0	0	0	0	0	0	0	0	0	0	0	0	0	0	0	1
668	92-6-1141	1392	Summer	canned-pinto-beans	canned	0	0	0	0	0	0	0	0	0	0	0	0	0	0	0	0	0	0	0	0	0	0	0	0	0	0	0	1
669	92-7-1145	1392	Autumn	Gummi-candy	Gummi-candy	0	1	0	0	0	0	0	0	0	0	0	0	0	0	0	0	0	0	0	0	0	0	0	0	0	1	0	1
670	92-7-1161	1392	Autumn	lime-juice	lime-juice	0	0	0	0	0	0	0	0	0	0	0	0	0	0	0	0	0	0	0	0	0	0	0	0	0	0	0	1
671	92-7-1186	1392	Autumn	canned-pinto-beans	canned	1	0	0	0	0	0	0	0	0	0	0	0	1	0	0	0	0	0	0	0	0	0	0	0	0	0	0	1
672	92-7-1189	1392	Autumn	canned-pinto-beans	canned	0	0	0	0	0	0	0	0	0	0	0	0	0	0	0	0	0	0	0	0	0	0	0	0	0	0	0	1
673	92-7-1197	1392	Autumn	saffron	saffron	0	1	0	0	0	0	0	0	0	0	0	0	0	0	0	0	0	0	0	0	1	1	1	0	0	0	0	0
674	92-7-1194	1392	Autumn	canned-pinto-beans	canned	0	0	0	0	0	0	0	0	0	0	0	0	0	0	0	0	0	0	0	0	0	0	0	0	0	0	0	1
675	92-7-1195	1392	Autumn	canned-pinto-beans	canned	0	0	0	0	0	0	0	0	0	0	0	0	0	0	0	0	0	0	0	0	0	0	0	0	0	0	0	1
676	92-7-1212	1392	Autumn	canned-pinto-beans	canned	0	0	0	0	0	0	0	0	0	0	0	0	0	0	0	0	0	0	0	0	0	0	0	0	0	0	0	1
677	92-7-1221	1392	Autumn	canned-pinto-beans	canned	0	0	0	0	0	0	0	0	0	0	0	0	0	0	0	0	0	0	0	0	0	0	0	0	0	0	0	1
678	92-7-1222	1392	Autumn	canned-pinto-beans	canned	0	0	0	0	0	0	0	0	0	0	0	0	0	0	0	0	0	0	0	0	0	0	0	0	0	0	0	1
679	92-7-1231	1392	Autumn	canned-pinto-beans	canned	0	0	0	0	0	0	0	0	0	0	0	0	0	0	0	0	0	0	0	0	0	0	0	0	0	0	0	1
680	92-7-1249	1392	Autumn	saffron	saffron	0	0	0	0	0	0	0	0	0	0	0	0	0	0	0	0	0	0	0	0	0	0	0	0	0	0	0	1
681	92-7-1250	1392	Autumn	saffron	saffron	0	0	0	0	0	0	0	0	0	0	0	0	0	0	0	0	0	0	0	0	0	0	0	0	0	0	0	1
682	92-7-1251	1392	Autumn	canned-pinto-beans	canned	0	0	0	0	0	0	0	0	0	0	0	0	0	0	0	0	0	0	0	0	0	0	0	0	0	0	0	1
683	92-7-1262	1392	Autumn	canned-pinto-beans	canned	0	0	0	0	0	0	0	0	0	0	0	0	0	0	0	0	0	0	0	0	0	0	0	0	0	0	0	1
684	92-7-1260	1392	Autumn	orange-syrup	fruit-Syrup	0	0	0	0	0	0	0	0	0	0	0	0	0	0	0	0	0	0	0	0	0	0	0	0	0	0	0	1
685	92-7-1270	1392	Autumn	canned-pinto-beans	canned	0	0	0	0	0	0	0	0	0	0	0	0	0	0	0	0	0	0	0	0	0	0	0	0	0	0	0	1
686	92-7-1271	1392	Autumn	canned-pinto-beans	canned	0	0	0	0	0	0	0	0	0	0	0	0	0	0	0	0	0	0	0	0	0	0	0	0	0	0	0	1
687	92-7-1278	1392	Autumn	canned-pinto-beans	canned	0	0	0	0	0	0	0	0	0	0	0	0	0	0	0	0	0	0	0	0	0	0	0	0	0	0	0	1
688	92-7-1279	1392	Autumn	canned-pinto-beans	canned	0	0	0	0	0	0	0	0	0	0	0	0	0	0	0	0	0	0	0	0	0	0	0	0	0	0	0	1
689	92-7-1280	1392	Autumn	canned-pinto-beans	canned	0	0	0	0	0	0	0	0	0	0	0	0	0	0	0	0	0	0	0	0	0	0	0	0	0	0	0	1
690	92-7-1300	1392	Autumn	canned-pinto-beans	canned	0	0	0	0	0	0	0	0	0	0	0	0	0	0	0	0	0	0	0	0	0	0	0	0	0	0	0	1
691	92-7-1306	1392	Autumn	lime-juice	lime-juice	0	0	0	0	0	0	0	0	0	0	0	0	0	0	0	0	0	0	0	0	0	0	0	0	0	0	0	1
692	92-8-1359	1392	Autumn	berry-ice-cream	Ice-cream	0	0	0	0	0	0	0	0	0	0	0	0	0	0	0	0	0	0	0	0	0	0	0	0	0	0	0	1
693	92-8-1359-1	1392	Autumn	pineapple-ice-cream	Ice-cream	0	0	0	0	0	0	0	0	0	0	0	0	0	0	0	0	0	0	0	0	0	0	0	0	0	0	0	1
694	92-8-1359-2	1392	Autumn	mango-ice-cream	Ice-cream	0	0	0	0	0	0	0	0	0	0	0	0	0	0	0	0	0	0	0	0	0	0	0	0	0	0	0	1
695	92-8-1359-3	1392	Autumn	ice-cream	Ice-cream	0	0	0	0	0	0	0	0	0	0	0	0	0	0	0	0	0	0	0	0	0	0	0	0	0	0	0	1
696	92-8-1359-4	1392	Autumn	ice-cream	Ice-cream	0	0	0	0	0	0	0	0	0	0	0	0	0	0	0	0	0	0	0	0	0	0	0	0	0	0	0	1
697	92-8-1359-5	1392	Autumn	pome-ice-cream	Ice-cream	0	0	0	0	0	0	0	0	0	0	0	0	0	0	0	0	0	0	0	0	0	0	0	0	0	0	0	1
698	92-8-1359-6	1392	Autumn	butter-ice-cream	Ice-cream	0	0	0	0	0	0	0	0	0	0	0	0	0	0	0	0	0	0	0	0	0	0	0	0	0	0	0	1
699	92-8-1359-7	1392	Autumn	caramel-ice-cream	Ice-cream	0	0	0	0	0	0	0	0	0	0	0	0	0	0	0	0	0	0	0	0	0	0	0	0	0	0	0	1
700	92-8-1359-8	1392	Autumn	sour-ice-cream	Ice-cream	0	0	0	0	0	0	0	0	0	0	0	0	0	0	0	0	0	0	0	0	0	0	0	0	0	0	0	1
701	92-8-1359-9	1392	Autumn	carrot-ice-cream	Ice-cream	0	0	0	0	0	0	0	0	0	0	0	0	0	0	0	0	0	0	0	0	0	0	0	0	0	0	0	1
702	92-8-1359-10	1392	Autumn	watermelon-ice-cream	Ice-cream	0	0	0	0	0	0	0	0	0	0	0	0	0	0	0	0	0	0	0	0	0	0	0	0	0	0	0	1
703	92-8-1359-11	1392	Autumn	bannana-ice-cream	Ice-cream	0	0	0	0	0	0	0	0	0	0	0	0	0	0	0	0	0	0	0	0	0	0	0	0	0	0	0	1
704	92-8-1359-12	1392	Autumn	apple-ice-cream	Ice-cream	0	0	0	0	0	0	0	0	0	0	0	0	0	0	0	0	0	0	0	0	0	0	0	0	0	0	0	1
705	92-8-1359-13	1392	Autumn	cantolup-ice-cream	Ice-cream	0	0	0	0	0	0	0	0	0	0	0	0	0	0	0	0	0	0	0	0	0	0	0	0	0	0	0	1
706	92-8-1359-14	1392	Autumn	orange-ice-cream	Ice-cream	0	0	0	0	0	0	0	0	0	0	0	0	0	0	0	0	0	0	0	0	0	0	0	0	0	0	0	1
707	92-8-1359-15	1392	Autumn	peach-ice-cream	Ice-cream	0	0	0	0	0	0	0	0	0	0	0	0	0	0	0	0	0	0	0	0	0	0	0	0	0	0	0	1
708	92-8-1359-16	1392	Autumn	mint-ice-cream	Ice-cream	0	0	0	0	0	0	0	0	0	0	0	0	0	0	0	0	0	0	0	0	0	0	0	0	0	0	0	1
709	92-8-1359-17	1392	Autumn	grape-ice-cream	Ice-cream	0	0	0	0	0	0	0	0	0	0	0	0	0	0	0	0	0	0	0	0	0	0	0	0	0	0	0	1
710	92-8-1359-18	1392	Autumn	Aloe-vera-ice-cream	Ice-cream	0	0	0	0	0	0	0	0	0	0	0	0	0	0	0	0	0	0	0	0	0	0	0	0	0	0	0	1
711	92-8-1368	1392	Autumn	Pomegrante-paste	Pomegranate-Paste	0	0	0	0	0	0	0	0	0	0	0	0	0	0	0	0	0	0	0	0	0	0	0	0	0	0	0	1
712	92-8-1380	1392	Autumn	saffron	saffron	0	0	0	0	0	0	0	0	0	0	0	0	0	0	0	0	0	0	0	0	0	0	0	0	0	0	0	1
713	92-8-1410	1392	Autumn	mixed-spices	spices	0	0	0	0	0	0	0	0	0	0	0	0	0	0	0	0	0	0	0	0	0	0	0	0	0	0	0	1
714	92-8-1411	1392	Autumn	paprica-powder	spices	0	0	0	0	0	0	0	0	0	0	0	0	0	0	0	0	0	0	0	0	0	0	0	0	0	0	0	1
715	92-9-1478	1392	Autumn	mayonnaise	sauce	0	0	0	0	0	0	0	0	0	0	0	0	0	0	0	0	0	0	0	0	0	0	0	0	0	0	0	1
716	92-9-1479	1392	Autumn	Ketchup-sauce	sauce	0	0	0	0	0	0	0	0	0	0	0	0	0	0	0	0	0	0	0	0	0	0	0	0	0	0	0	1
717	92-9-1494	1392	Autumn	Pomegrante-paste	Pomegranate-Paste	0	0	0	0	0	0	0	0	0	0	0	0	0	0	0	0	0	0	0	0	0	0	0	0	0	0	0	1
718	92-9-1515	1392	Autumn	green-tea	tea	0	0	0	0	0	0	0	0	0	0	0	0	0	0	0	0	0	0	0	0	0	0	0	0	0	0	0	1
719	92-9-1527	1392	Autumn	Pomegrante-paste	Pomegranate-Paste	0	0	0	0	0	0	0	0	0	0	0	0	0	0	0	0	0	0	0	0	0	0	0	0	0	0	0	1
720	92-9-1528	1392	Autumn	tomato-paste	tomato-paste	0	0	0	0	0	0	0	0	0	0	0	0	0	0	0	0	0	0	0	0	0	0	0	0	0	0	0	1
721	92-9-1546	1392	Autumn	canned-pinto-beans	canned	0	0	0	0	0	0	0	0	0	0	0	0	0	0	0	0	0	0	0	0	0	0	0	0	0	0	0	1
722	92-9-1559	1392	Autumn	saffron	saffron	0	1	0	0	0	0	0	0	0	0	0	0	0	0	0	0	0	0	0	0	0	1	1	0	0	0	0	0
723	92-9-1580	1392	Autumn	saffron	saffron	0	0	0	0	0	0	0	0	0	0	0	0	0	0	0	0	0	0	0	0	0	0	0	0	0	0	0	1
724	92-10-1605	1392	Winter	saffron-rock-candy	rock-candy	0	0	0	0	0	0	0	0	0	0	0	0	0	0	0	0	0	0	0	0	0	0	0	0	0	0	0	1
725	92-10-1617	1392	Winter	saffron	saffron	0	0	0	0	0	0	0	0	0	0	0	0	0	0	0	0	0	0	0	0	0	0	0	0	0	0	0	1
726	92-10-1617-1	1392	Winter	saffron	saffron	0	0	0	0	0	0	0	0	0	0	0	0	0	0	0	0	0	0	0	0	0	0	0	0	0	0	0	1
727	90-10-1624	1392	Winter	rose-syrup	Syrup	0	0	0	0	0	0	0	0	0	0	0	0	0	0	0	0	0	0	0	0	0	0	0	0	0	0	0	1
728	90-10-1625	1392	Winter	saffron-syrup	Syrup	0	0	0	0	0	0	0	0	0	0	0	0	0	0	0	0	0	0	0	0	0	0	0	0	0	0	0	1
729	92-10-1628	1392	Winter	tomato-paste	tomato-paste	0	0	0	0	0	0	0	0	0	0	0	0	0	0	0	0	0	0	0	0	0	0	0	0	0	0	0	1
730	92-10-1662	1392	Winter	carrot-jam	Jam	0	0	0	0	0	0	0	0	0	0	0	0	0	0	0	0	0	0	0	0	0	0	0	0	0	0	0	1
731	92-10-1663	1392	Winter	chicken's-can	canned	0	0	0	0	0	0	0	0	0	0	0	0	0	0	0	0	0	0	0	0	0	0	0	0	0	0	0	1
732	92-10-1668	1392	Winter	carrot-jam	Jam	0	0	0	0	0	0	0	0	0	0	0	0	0	0	0	0	0	0	0	0	0	0	0	0	0	0	0	1
733	92-10-1669	1392	Winter	cherry-jam	Jam	0	0	0	0	0	0	0	0	0	0	0	0	0	0	0	0	0	0	0	0	0	0	0	0	0	0	0	1
734	92-10-1670	1392	Winter	pickle	pickle	0	0	0	0	0	0	0	0	0	0	0	0	0	0	0	0	0	0	0	0	0	0	0	0	0	0	0	1
735	92-10-1671	1392	Winter	pickle	pickle	0	0	0	0	0	0	0	0	0	0	0	0	0	0	0	0	0	0	0	0	0	0	0	0	0	0	0	1
736	92-10-1672	1392	Winter	pickle	pickle	0	0	0	0	0	0	0	0	0	0	0	0	0	0	0	0	0	0	0	0	0	0	0	0	0	0	0	1
737	92-10-1704	1392	Winter	non-car-apple-drink	fruit-drink	0	0	0	0	0	0	0	0	0	0	0	0	0	0	0	0	0	0	0	0	0	0	0	0	0	0	0	1
738	92-10-1705	1392	Winter	non-car-fruit-drink	fruit-drink	0	0	0	0	0	0	0	0	0	0	0	0	0	0	0	0	0	0	0	0	0	0	0	0	0	0	0	1
739	92-10-1706	1392	Winter	sport-drink	Energy-Drink	1	0	0	0	0	0	0	0	0	0	0	0	0	0	0	0	0	0	0	0	0	0	0	0	0	0	0	1
740	92-11-1791	1392	Winter	saffron-rock-candy	rock-candy	0	0	0	0	0	0	0	0	0	0	0	0	0	0	0	0	0	0	0	0	0	0	0	0	0	0	0	1
741	92-11-1807	1392	Winter	saffron	saffron	0	0	0	0	0	0	0	0	0	0	0	0	0	0	0	0	0	0	0	0	0	0	0	0	0	0	0	1
742	92-11-1848	1392	Winter	saffron	saffron	0	0	0	0	0	0	0	0	0	0	0	0	0	0	0	0	0	0	0	0	0	0	0	0	0	0	0	1
743	92-11-1949	1392	Winter	saffron	saffron	0	0	0	0	0	0	0	0	0	0	0	0	0	0	0	0	0	0	0	0	0	0	0	0	0	0	0	1
744	92-12-1905	1392	Winter	lime-juice	lime-juice	0	0	0	0	0	0	0	0	0	0	0	0	0	0	0	0	0	0	0	0	0	0	0	0	0	0	0	1
745	90-12-1905-1	1392	Winter	lime-juice	lime-juice	0	0	0	0	0	0	0	0	0	0	0	0	0	0	0	0	0	0	0	0	0	0	0	0	0	0	0	1
746	92-12-1912	1392	Winter	fruit-snack	fruit-snack	0	0	0	0	0	0	0	0	0	0	0	0	0	0	0	0	0	0	0	0	0	0	0	0	0	0	0	1
747	92-12-1966	1392	Winter	chilli-pickle	pickle	0	0	0	0	0	0	0	0	0	0	0	0	0	0	0	0	0	0	0	0	0	0	0	0	0	0	0	1
748	92-12-1968	1392	Winter	Pomegrante-paste	Pomegranate-Paste	0	0	0	0	0	0	0	0	0	0	0	0	0	0	0	0	0	0	0	0	0	0	0	0	0	0	0	1
749	92-12-1974	1392	Winter	saffron	saffron	0	1	0	0	0	0	0	0	0	0	0	0	0	0	0	0	0	0	0	0	1	0	1	0	0	0	0	0
750	92-12-1977	1392	Winter	rusk-powder	rusk-powder	0	1	0	0	0	0	0	0	0	0	0	0	0	0	0	0	0	0	0	0	1	0	0	0	0	0	1	0
751	92-12-1998	1392	Winter	saffron	saffron	0	0	0	0	0	0	0	0	0	0	0	0	0	0	0	0	0	0	0	0	0	0	0	0	0	0	0	1
752	93-1-38	1393	Spring	saffron	saffron	0	0	0	0	0	0	0	0	0	0	0	0	0	0	0	0	0	0	0	0	0	0	0	0	0	0	0	1
753	93-1-39	1393	Spring	Raw-Chicken	Raw-Chicken	0	0	0	0	0	0	0	0	0	0	0	0	0	0	0	0	0	0	0	0	0	0	0	0	0	0	0	1
754	93-1-41	1393	Spring	Raw-Chicken	Raw-Chicken	0	0	0	0	0	0	0	0	0	0	0	0	0	0	0	0	0	0	0	0	0	0	0	0	0	0	0	1
755	93-1-47	1393	Spring	Raw-Chicken	Raw-Chicken	0	1	0	0	0	0	0	0	0	0	0	0	0	0	0	0	0	0	0	0	0	0	0	0	0	0	1	0
756	93-1-49	1393	Spring	Raw-Chicken	Raw-Chicken	0	1	0	0	0	0	0	0	0	0	0	0	0	0	0	0	0	0	0	0	0	0	0	0	0	0	1	0
757	93-1-50	1393	Spring	Raw-Chicken	Raw-Chicken	0	0	0	0	0	0	0	0	0	0	0	0	0	0	0	0	0	0	0	0	0	0	0	0	0	0	0	1
758	93-1-51	1393	Spring	Raw-Chicken	Raw-Chicken	1	1	0	0	0	0	0	0	0	0	0	0	0	0	0	0	0	1	0	0	1	0	0	0	0	0	0	0
759	93-1-52	1393	Spring	Raw-Chicken	Raw-Chicken	1	1	0	0	0	0	0	0	0	0	0	0	0	0	0	0	0	1	0	0	1	0	0	0	0	0	0	0
760	93-1-57	1393	Spring	Raw-Chicken	Raw-Chicken	0	0	0	0	0	0	0	0	0	0	0	0	0	0	0	0	0	0	0	0	0	0	0	0	0	0	0	1
761	93-1-60	1393	Spring	Raw-Chicken	Raw-Chicken	0	1	0	0	0	0	0	0	0	0	0	0	0	0	0	0	0	0	0	0	0	0	0	0	0	0	1	0
762	93-1-61	1393	Spring	Raw-Chicken	Raw-Chicken	0	0	0	0	0	0	0	0	0	0	0	0	0	0	0	0	0	0	0	0	0	0	0	0	0	0	0	1
763	93-1-45	1393	Spring	Cooked-Chicken	Cooked-Chicken	0	0	0	0	0	0	0	0	0	0	0	0	0	0	0	0	0	0	0	0	0	0	0	0	0	0	0	1
764	93-1-53	1393	Spring	Cooked-Chicken	Cooked-Chicken	0	0	0	0	0	0	0	0	0	0	0	0	0	0	0	0	0	0	0	0	0	0	0	0	0	0	0	1
765	93-1-54	1393	Spring	Cooked-Chicken	Cooked-Chicken	0	0	0	0	0	0	0	0	0	0	0	0	0	0	0	0	0	0	0	0	0	0	0	0	0	0	0	1
766	93-1-55	1393	Spring	Cooked-Chicken	Cooked-Chicken	0	0	0	0	0	0	0	0	0	0	0	0	0	0	0	0	0	0	0	0	0	0	0	0	0	0	0	1
767	93-1-62	1393	Spring	Cooked-Chicken	Cooked-Chicken	0	0	0	0	0	0	0	0	0	0	0	0	0	0	0	0	0	0	0	0	0	0	0	0	0	0	0	1
768	93-1-63	1393	Spring	Cooked-Chicken	Cooked-Chicken	0	0	0	0	0	0	0	0	0	0	0	0	0	0	0	0	0	0	0	0	0	0	0	0	0	0	0	1
769	93-1-40	1393	Spring	Kebbab	kebbab	0	0	0	0	0	0	0	0	0	0	0	0	0	0	0	0	0	0	0	0	0	0	0	0	0	0	0	1
770	93-1-42	1393	Spring	Raw-Meat	Raw-Meat	0	0	0	0	0	0	0	0	0	0	0	0	0	0	0	0	0	0	0	0	0	0	0	0	0	0	0	1
771	93-1-44	1393	Spring	Raw-Meat	Raw-Meat	0	0	0	0	0	0	0	0	0	0	0	0	0	0	0	0	0	0	0	0	0	0	0	0	0	0	0	1
772	93-1-48	1393	Spring	Raw-Meat	Raw-Meat	0	0	0	0	0	0	0	0	0	0	0	0	0	0	0	0	0	0	0	0	0	0	0	0	0	0	0	1
773	93-1-58	1393	Spring	Raw-Meat	Raw-Meat	0	0	0	0	0	0	0	0	0	0	0	0	0	0	0	0	0	0	0	0	0	0	0	0	0	0	0	1
774	93-1-59	1393	Spring	Raw-Meat	Raw-Meat	0	0	0	0	0	0	0	0	0	0	0	0	0	0	0	0	0	0	0	0	0	0	0	0	0	0	0	1
775	93-1-46	1393	Spring	Cooked-Meat	Cooked-Meat	0	0	0	0	0	0	0	0	0	0	0	0	0	0	0	0	0	0	0	0	0	0	0	0	0	0	0	1
776	93-1-56	1393	Spring	Cooked-Meat	Cooked-Meat	0	0	0	0	0	0	0	0	0	0	0	0	0	0	0	0	0	0	0	0	0	0	0	0	0	0	0	1
777	93-1-89	1393	Spring	saffron-liquid	Cooked-Meat	0	1	0	0	0	0	0	0	0	0	0	0	0	0	0	0	0	0	0	0	1	0	0	0	0	0	0	0
778	93-1-90	1393	Spring	fruit-snack	fruit-snack	0	0	0	0	0	0	0	0	0	0	0	0	0	0	0	0	0	0	0	0	0	0	0	0	0	0	0	1
779	93-2-121	1393	Spring	Ketchup-sauce	sauce	0	0	0	0	0	0	0	0	0	0	0	0	0	0	0	0	0	0	0	0	0	0	0	0	0	0	0	1
780	93-2-122	1393	Spring	cola-soft-drink	soft-drink	1	0	0	0	0	0	0	0	1	0	0	0	0	0	0	0	0	0	0	0	0	0	0	0	0	0	0	1
781	93-2-123	1393	Spring	orange-soft-drink	soft-drink	0	1	0	0	0	0	0	0	0	0	0	0	0	0	0	0	0	0	0	0	1	1	0	0	0	0	0	1
782	93-2-150	1393	Spring	mixed-fruit-juice	Fruit-juice	0	0	0	0	0	0	0	0	0	0	0	0	0	0	0	0	0	0	0	0	0	0	0	0	0	0	0	1
783	93-2-151	1393	Spring	mixed-fruit-juice	Fruit-juice	0	0	0	0	0	0	0	0	0	0	0	0	0	0	0	0	0	0	0	0	0	0	0	0	0	0	0	1
784	93-2-152	1393	Spring	mixed-fruit-juice	Fruit-juice	0	0	0	0	0	0	0	0	0	0	0	0	0	0	0	0	0	0	0	0	0	0	0	0	0	0	0	1
785	93-2-153	1393	Spring	mixed-fruit-juice	Fruit-juice	0	0	0	0	0	0	0	0	0	0	0	0	0	0	0	0	0	0	0	0	0	0	0	0	0	0	0	1
786	93-2-183	1393	Spring	jelly	jelly	0	1	0	0	0	0	0	0	0	0	0	0	0	0	0	0	0	0	0	1	1	1	0	0	0	1	0	1
787	93-2-184	1393	Spring	jelly	jelly	0	1	0	0	0	0	0	0	0	0	0	0	0	0	0	0	0	0	0	0	0	1	0	1	0	0	0	1
788	93-2-232	1393	Spring	Ground-beef	Ground-beef	0	0	0	0	0	0	0	0	0	0	0	0	0	0	0	0	0	0	0	0	0	0	0	0	0	0	0	1
789	93-2-277	1393	Spring	saffron-rock-candy	rock-candy	0	0	0	0	0	0	0	0	0	0	0	0	0	0	0	0	0	0	0	0	0	0	0	0	0	0	0	1
790	93-2-283	1393	Spring	Ground-beef	Ground-beef	0	0	0	0	0	0	0	0	0	0	0	0	0	0	0	0	0	0	0	0	0	0	0	0	0	0	0	1
791	93-2-288	1393	Spring	canned-potage	canned	0	0	0	0	0	0	0	0	0	0	0	0	0	0	0	0	0	0	0	0	0	0	0	0	0	0	0	1
792	93-2-289	1393	Spring	macoroni-sauce	sauce	0	0	0	0	0	0	0	0	0	0	0	0	0	0	0	0	0	0	0	0	0	0	0	0	0	0	0	1
793	93-2-297	1393	Spring	lime-juice	lime-juice	0	0	0	0	0	0	0	0	0	0	0	0	0	0	0	0	0	0	0	0	0	0	0	0	0	0	0	1
794	93-2-298	1393	Spring	lime-juice	lime-juice	0	0	0	0	0	0	0	0	0	0	0	0	0	0	0	0	0	0	0	0	0	0	0	0	0	0	0	1
795	93-2-300	1393	Spring	orange-syrup	fruit-Syrup	0	0	0	0	0	0	0	0	0	0	0	0	0	0	0	0	0	0	0	0	0	0	0	0	0	0	0	1
796	93-2-308	1393	Spring	car-grape-drink	fruit-drink	0	0	0	0	0	0	0	0	0	0	0	0	0	0	0	0	0	0	0	0	0	0	0	0	0	0	0	1
797	93-2-309	1393	Spring	car-cherry-drink	fruit-drink	0	0	0	0	0	0	0	0	0	0	0	0	0	0	0	0	0	0	0	0	0	0	0	0	0	0	0	1
798	93-2-310	1393	Spring	car-apple-drink	fruit-drink	0	0	0	0	0	0	0	0	0	0	0	0	0	0	0	0	0	0	0	0	0	0	0	0	0	0	0	1
799	93-2-311	1393	Spring	car-lime-drink	fruit-drink	0	0	0	0	0	0	0	0	0	0	0	0	0	0	0	0	0	0	0	0	0	0	0	0	0	0	0	1
800	93-2-312	1393	Spring	car-orange-drink	fruit-drink	0	0	0	0	0	0	0	0	0	0	0	0	0	0	0	0	0	0	0	0	0	0	0	0	0	0	0	1
801	93-2-313	1393	Spring	pome-juice	Fruit-juice	0	0	0	0	0	0	0	0	0	0	0	0	0	0	0	0	0	0	0	0	0	0	0	0	0	0	0	1
802	93-2-314	1393	Spring	non-car-lemon-drink	fruit-drink	0	0	0	0	0	0	0	0	0	0	0	0	0	0	0	0	0	0	0	0	0	0	0	0	0	0	0	1
803	93-2-334	1393	Spring	curry-spice	spices	0	0	0	0	0	0	0	0	0	0	0	0	0	0	0	0	0	0	0	0	0	0	0	0	0	0	0	1
804	93-2-352	1393	Spring	Gummi-candy	Gummi-candy	0	1	0	0	0	0	0	0	0	0	0	0	0	0	0	0	0	0	0	1	1	0	0	0	0	0	0	1
805	93-3-370	1393	Spring	Energy-drink	Energy-Drink	1	0	0	0	0	0	0	0	1	0	0	0	0	0	0	0	0	0	0	0	0	0	0	0	0	0	0	1
806	93-3-384	1393	Spring	saffron-rock-candy	rock-candy	0	0	0	0	0	0	0	0	0	0	0	0	0	0	0	0	0	0	0	0	0	0	0	0	0	0	0	1
807	93-3-400	1393	Spring	non-car-mango-drink	fruit-drink	0	0	0	0	0	0	0	0	0	0	0	0	0	0	0	0	0	0	0	0	0	0	0	0	0	0	0	1
808	93-3-403	1393	Spring	Cocoa-rock-candy	rock-candy	0	0	0	0	0	0	0	0	0	0	0	0	0	0	0	0	0	0	0	0	0	0	0	0	0	0	0	1
809	93-3-404	1393	Spring	sour-tea-rock-candy	rock-candy	0	0	0	0	0	0	0	0	0	0	0	0	0	0	0	0	0	0	0	0	0	0	0	0	0	0	0	1
810	93-3-405	1393	Spring	cinnamon-rock-candy	rock-candy	0	0	0	0	0	0	0	0	0	0	0	0	0	0	0	0	0	0	0	0	0	0	0	0	0	0	0	1
811	93-3-426	1393	Spring	Chickpea-pastry	Chickpea-pastry	0	0	0	0	0	0	0	0	0	0	0	0	0	0	0	0	0	0	0	0	0	0	0	0	0	0	0	1
812	93-3-439	1393	Spring	non-car-fruit-drink	fruit-drink	0	0	0	0	0	0	0	0	0	0	0	0	0	0	0	0	0	0	0	0	0	0	0	0	0	0	0	1
813	93-3-440	1393	Spring	non-car-fruit-drink	fruit-drink	0	0	0	0	0	0	0	0	0	0	0	0	0	0	0	0	0	0	0	0	0	0	0	0	0	0	0	1
814	93-3-441	1393	Spring	non-car-fruit-drink	fruit-drink	0	0	0	0	0	0	0	0	0	0	0	0	0	0	0	0	0	0	0	0	0	0	0	0	0	0	0	1
815	93-3-442	1393	Spring	non-car-fruit-drink	fruit-drink	0	0	0	0	0	0	0	0	0	0	0	0	0	0	0	0	0	0	0	0	0	0	0	0	0	0	0	1
816	93-3-443	1393	Spring	non-car-fruit-drink	fruit-drink	0	0	0	0	0	0	0	0	0	0	0	0	0	0	0	0	0	0	0	0	0	0	0	0	0	0	0	1
817	933-458	1393	Spring	jelly	jelly	0	1	0	0	0	0	0	0	0	0	0	0	0	0	0	0	0	0	0	1	1	1	0	0	0	1	0	1
818	93-3-459	1393	Spring	saffron-rock-candy	rock-candy	0	0	0	0	0	0	0	0	0	0	0	0	0	0	0	0	0	0	0	0	0	0	0	0	0	0	0	1
819	93-3-540	1393	Spring	Chewing-Gum	Chewing-Gum	1	1	0	0	0	0	0	0	0	0	1	0	0	0	0	0	1	0	0	0	0	0	0	0	0	1	0	1
820	93-3-541	1393	Spring	Chewing-Gum	Chewing-Gum	1	0	0	0	0	0	0	0	0	0	0	0	0	0	0	0	1	0	0	0	0	0	0	0	0	0	0	1
821	93-3-547	1393	Spring	saffron-powder	saffron	0	0	0	0	0	0	0	0	0	0	0	0	0	0	0	0	0	0	0	0	0	0	0	0	0	0	0	1
822	93-3-575	1393	Spring	Turmeric-powder	spices	0	0	0	0	0	0	0	0	0	0	0	0	0	0	0	0	0	0	0	0	0	0	0	0	0	0	0	1
823	93-3-576	1393	Spring	Turmeric-powder	spices	0	0	0	0	0	0	0	0	0	0	0	0	0	0	0	0	0	0	0	0	0	0	0	0	0	0	0	1
824	93-4-613	1393	Summer	non-car-fruit-drink	fruit-drink	0	0	0	0	0	0	0	0	0	0	0	0	0	0	0	0	0	0	0	0	0	0	0	0	0	0	0	1
825	93-4-614	1393	Summer	non-car-fruit-drink	fruit-drink	0	0	0	0	0	0	0	0	0	0	0	0	0	0	0	0	0	0	0	0	0	0	0	0	0	0	0	1
826	93-4-622	1393	Summer	pineapple-jelly-dessert	pineapple-jelly-dessert	1	0	0	0	0	0	0	0	0	0	1	0	0	0	0	0	0	0	0	0	0	0	0	0	0	0	0	1
827	93-4-623	1393	Summer	pineapple-jelly-dessert	pineapple-jelly-dessert	1	0	0	0	0	1	0	0	0	0	0	0	0	0	0	0	0	0	0	0	0	0	0	0	0	0	0	1
828	93-4-661	1393	Summer	rock-candy	rock-candy	0	0	0	0	0	0	0	0	0	0	0	0	0	0	0	0	0	0	0	0	0	0	0	0	0	0	0	1
829	93-4-662	1393	Summer	rock-candy	rock-candy	0	1	0	0	0	0	0	0	0	0	0	0	0	0	0	0	0	0	0	1	0	0	0	0	0	0	0	0
830	93-4-706	1393	Summer	Gummi-candy	Gummi-candy	0	0	0	0	0	0	0	0	0	0	0	0	0	0	0	0	0	0	0	0	0	0	0	0	0	0	0	1
831	93-4-707	1393	Summer	Gummi-candy	Gummi-candy	0	0	0	0	0	0	0	0	0	0	0	0	0	0	0	0	0	0	0	0	0	0	0	0	0	0	0	1
832	93-4-713	1393	Summer	Zoolbia-Bamieh	Zoolbia-Bamieh	0	0	0	0	0	0	0	0	0	0	0	0	0	0	0	0	0	0	0	0	0	0	0	0	0	0	0	1
833	93-4-713-1	1393	Summer	Zoolbia-Bamieh	Zoolbia-Bamieh	0	0	0	0	0	0	0	0	0	0	0	0	0	0	0	0	0	0	0	0	0	0	0	0	0	0	0	1
834	93-4-713-2	1393	Summer	Zoolbia-Bamieh	Zoolbia-Bamieh	0	0	0	0	0	0	0	0	0	0	0	0	0	0	0	0	0	0	0	0	0	0	0	0	0	0	0	1
835	93-4-713-3	1393	Summer	Zoolbia-Bamieh	Zoolbia-Bamieh	0	0	0	0	0	0	0	0	0	0	0	0	0	0	0	0	0	0	0	0	0	0	0	0	0	0	0	1
836	93-4-729	1393	Summer	saffron-rock-candy	rock-candy	0	1	0	0	0	0	0	0	0	0	0	0	0	0	0	0	0	0	0	1	0	0	0	0	0	0	0	0
837	93-4-730	1393	Summer	saffron-rock-candy	rock-candy	0	1	0	0	0	0	0	0	0	0	0	0	0	0	0	0	0	0	0	1	0	0	0	0	0	0	0	0
838	93-4-731	1393	Summer	saffron-rock-candy	rock-candy	0	1	0	0	0	0	0	0	0	0	0	0	0	0	0	0	0	0	0	1	0	0	0	0	0	0	0	0
839	93-4-740	1393	Summer	saffron	saffron	0	0	0	0	0	0	0	0	0	0	0	0	0	0	0	0	0	0	0	0	0	0	0	0	0	0	0	1
840	93-5-772	1393	Summer	lime-juice	lime-juice	0	0	0	0	0	0	0	0	0	0	0	0	0	0	0	0	0	0	0	0	0	0	0	0	0	0	0	1
841	93-5-773	1393	Summer	lime-juice	lime-juice	0	0	0	0	0	0	0	0	0	0	0	0	0	0	0	0	0	0	0	0	0	0	0	0	0	0	0	1
842	93-5-774	1393	Summer	pineapple-juice	Fruit-juice	0	0	0	0	0	0	0	0	0	0	0	0	0	0	0	0	0	0	0	0	0	0	0	0	0	0	0	1
843	93-5-780	1393	Summer	saffron	saffron	0	0	0	0	0	0	0	0	0	0	0	0	0	0	0	0	0	0	0	0	0	0	0	0	0	0	0	1
844	93-5-781	1393	Summer	saffron	saffron	0	1	0	0	0	0	0	0	0	0	0	0	0	0	0	0	0	0	0	0	0	1	0	0	0	0	0	0
845	93-5-782	1393	Summer	saffron	saffron	0	0	0	0	0	0	0	0	0	0	0	0	0	0	0	0	0	0	0	0	0	0	0	0	0	0	0	1
846	93-5-783	1393	Summer	saffron	saffron	0	0	0	0	0	0	0	0	0	0	0	0	0	0	0	0	0	0	0	0	0	0	0	0	0	0	0	1
847	93-5-784	1393	Summer	saffron	saffron	0	0	0	0	0	0	0	0	0	0	0	0	0	0	0	0	0	0	0	0	0	0	0	0	0	0	0	1
848	93-5-800	1393	Summer	spices	spices	0	0	0	0	0	0	0	0	0	0	0	0	0	0	0	0	0	0	0	0	0	0	0	0	0	0	0	1
849	93-5-801	1393	Summer	spices	spices	0	0	0	0	0	0	0	0	0	0	0	0	0	0	0	0	0	0	0	0	0	0	0	0	0	0	0	1
850	93-5-819	1393	Summer	Baby-Formula	Baby-Formula	0	0	0	0	0	0	0	0	0	0	0	0	0	0	0	0	0	0	0	0	0	0	0	0	0	0	0	1
851	93-5-876	1393	Summer	saffron-rock-candy	rock-candy	0	1	0	0	0	0	0	0	0	0	0	0	0	0	0	0	0	0	0	1	0	0	0	0	0	0	0	0
852	93-6-936	1393	Summer	Sunflower-seed	Sunflower-seed	0	0	0	0	0	0	0	0	0	0	0	0	0	0	0	0	0	0	0	0	0	0	0	0	0	0	0	1
853	93-6-937	1393	Summer	Sunflower-seed	Sunflower-seed	0	0	0	0	0	0	0	0	0	0	0	0	0	0	0	0	0	0	0	0	0	0	0	0	0	0	0	1
854	93-6-938	1393	Summer	Sunflower-seed	Sunflower-seed	0	0	0	0	0	0	0	0	0	0	0	0	0	0	0	0	0	0	0	0	0	0	0	0	0	0	0	1
855	93-6-941	1393	Summer	Sunflower-seed	Sunflower-seed	0	0	0	0	0	0	0	0	0	0	0	0	0	0	0	0	0	0	0	0	0	0	0	0	0	0	0	1
856	93-6-961	1393	Summer	Gummi-candy	Gummi-candy	0	1	0	0	0	0	0	0	0	0	0	0	0	0	0	0	0	0	0	1	1	0	0	0	0	0	0	1
857	93-6-965-1	1393	Summer	saffron-rock-candy	rock-candy	0	0	0	0	0	0	0	0	0	0	0	0	0	0	0	0	0	0	0	0	0	0	0	0	0	0	0	1
858	93-6-965-2	1393	Summer	saffron-rock-candy	rock-candy	0	0	0	0	0	0	0	0	0	0	0	0	0	0	0	0	0	0	0	0	0	0	0	0	0	0	0	1
859	93-6-985	1393	Summer	car-grape-drink	fruit-drink	0	0	0	0	0	0	0	0	0	0	0	0	0	0	0	0	0	0	0	0	0	0	0	0	0	0	0	1
860	93-6-986	1393	Summer	non-car-orange-juice	fruit-drink	0	0	0	0	0	0	0	0	0	0	0	0	0	0	0	0	0	0	0	0	0	0	0	0	0	0	0	1
861	93-6-1002	1393	Summer	car-fruit-drink	fruit-drink	0	0	0	0	0	0	0	0	0	0	0	0	0	0	0	0	0	0	0	0	0	0	0	0	0	0	0	1
862	93-6-1004	1393	Summer	pineapple-nectar	Fruit-nectar	0	0	0	0	0	0	0	0	0	0	0	0	0	0	0	0	0	0	0	0	0	0	0	0	0	0	0	1
863	93-6-1005	1393	Summer	non-car-muskwillow-drink	fruit-drink	0	0	0	0	0	0	0	0	0	0	0	0	0	0	0	0	0	0	0	0	0	0	0	0	0	0	0	1
864	93-6-1006	1393	Summer	pome-juice	Fruit-juice	0	0	0	0	0	0	0	0	0	0	0	0	0	0	0	0	0	0	0	0	0	0	0	0	0	0	0	1
865	93-6-1009	1393	Summer	Rstrnt-saffron	saffron	0	1	0	0	0	0	0	0	0	0	0	0	0	0	0	0	0	0	0	0	0	1	0	0	0	0	0	0
866	93-6-1011	1393	Summer	creamy-pastry-coconut	creamy-pastry-coconut	0	0	0	0	0	0	0	0	0	0	0	0	0	0	0	0	0	0	0	0	0	0	0	0	0	0	0	1
867	93-6-1012	1393	Summer	Balsamic-vinegar	sauce	0	0	0	0	0	0	0	0	0	0	0	0	0	0	0	0	0	0	0	0	0	0	0	0	0	0	0	1
868	93-6-1013	1393	Summer	hot-red-pepper-sauce	sauce	0	0	0	0	0	0	0	0	0	0	0	0	0	0	0	0	0	0	0	0	0	0	0	0	0	0	0	1
869	93-6-1034	1393	Summer	Rstrnt-saffron	saffron	0	0	0	0	0	0	0	0	0	0	0	0	0	0	0	0	0	0	0	0	0	0	0	0	0	0	0	1
870	93-6-1056	1393	Summer	car-cherry-drink	fruit-drink	0	0	0	0	0	0	0	0	0	0	0	0	0	0	0	0	0	0	0	0	0	0	0	0	0	0	0	1
871	93-6-1077	1393	Summer	rock-candy	rock-candy	0	0	0	0	0	0	0	0	0	0	0	0	0	0	0	0	0	0	0	0	0	0	0	0	0	0	0	1
872	93-6-1078	1393	Summer	saffron-rock-candy	rock-candy	1	0	0	0	0	0	0	0	0	0	0	0	0	0	0	0	0	0	1	0	0	0	0	0	0	0	0	0
873	93-6-1105	1393	Summer	saffron	saffron	0	0	0	0	0	0	0	0	0	0	0	0	0	0	0	0	0	0	0	0	0	0	0	0	0	0	0	1
874	93-6-1106	1393	Summer	tomato-paste	tomato-paste	0	0	0	0	0	0	0	0	0	0	0	0	0	0	0	0	0	0	0	0	0	0	0	0	0	0	0	1
875	93-6-1107	1393	Summer	tomato-paste	tomato-paste	0	0	0	0	0	0	0	0	0	0	0	0	0	0	0	0	0	0	0	0	0	0	0	0	0	0	0	1
876	93-6-1111	1393	Summer	Ground-beef	Ground-beef	0	0	0	0	0	0	0	0	0	0	0	0	0	0	0	0	0	0	0	0	0	0	0	0	0	0	0	1
877	93-6-1112	1393	Summer	cherry-jam	Jam	0	0	0	0	0	0	0	0	0	0	0	0	0	0	0	0	0	0	0	0	0	0	0	0	0	0	0	1
878	93-6-1125	1393	Summer	saffron-rock-candy	rock-candy	0	0	0	0	0	0	0	0	0	0	0	0	0	0	0	0	0	0	0	0	0	0	0	0	0	0	0	1
879	93-6-1127	1393	Summer	tomato-paste	tomato-paste	0	0	0	0	0	0	0	0	0	0	0	0	0	0	0	0	0	0	0	0	0	0	0	0	0	0	0	1
880	93-6-1144	1393	Summer	tomato-paste	tomato-paste	0	0	0	0	0	0	0	0	0	0	0	0	0	0	0	0	0	0	0	0	0	0	0	0	0	0	0	1
881	93-6-1146	1393	Summer	non-car-apple-drink	fruit-drink	0	0	0	0	0	0	0	0	0	0	0	0	0	0	0	0	0	0	0	0	0	0	0	0	0	0	0	1
882	93-6-1148	1393	Summer	Non-car-peach-drink	fruit-drink	0	0	0	0	0	0	0	0	0	0	0	0	0	0	0	0	0	0	0	0	0	0	0	0	0	0	0	1
883	93-6-1153	1393	Summer	non-car-apple-drink	fruit-drink	0	0	0	0	0	0	0	0	0	0	0	0	0	0	0	0	0	0	0	0	0	0	0	0	0	0	0	1
884	93-6-1155	1393	Summer	Non-car-pineapple-drink	fruit-drink	0	0	0	0	0	0	0	0	0	0	0	0	0	0	0	0	0	0	0	0	0	0	0	0	0	0	0	1
885	93-6-1161	1393	Summer	Non-car-orange-drink	fruit-drink	0	0	0	0	0	0	0	0	0	0	0	0	0	0	0	0	0	0	0	0	0	0	0	0	0	0	0	1
886	93-6-1162	1393	Summer	Non-car-pineapple-drink	fruit-drink	0	0	0	0	0	0	0	0	0	0	0	0	0	0	0	0	0	0	0	0	0	0	0	0	0	0	0	1
887	93-6-1147	1393	Summer	car-peach-drink	fruit-drink	0	0	0	0	0	0	0	0	0	0	0	0	0	0	0	0	0	0	0	0	0	0	0	0	0	0	0	1
888	93-6-1152	1393	Summer	non-car-mango-drink	fruit-drink	0	0	0	0	0	0	0	0	0	0	0	0	0	0	0	0	0	0	0	0	0	0	0	0	0	0	0	1
889	93-6-1154	1393	Summer	non-car-pome-drink	fruit-drink	0	0	0	0	0	0	0	0	0	0	0	0	0	0	0	0	0	0	0	0	0	0	0	0	0	0	0	1
890	93-6-1158	1393	Summer	cherry-juice	Fruit-juice	0	0	0	0	0	0	0	0	0	0	0	0	0	0	0	0	0	0	0	0	0	0	0	0	0	0	0	1
891	93-6-1159	1393	Summer	mango-nectar	Fruit-nectar	0	0	0	0	0	0	0	0	0	0	0	0	0	0	0	0	0	0	0	0	0	0	0	0	0	0	0	1
892	93-6-1160	1393	Summer	Non-car-orange-drink	fruit-drink	0	0	0	0	0	0	0	0	0	0	0	0	0	0	0	0	0	0	0	0	0	0	0	0	0	0	0	1
893	93-6-1163	1393	Summer	Non-car-orange-drink	fruit-drink	0	0	0	0	0	0	0	0	0	0	0	0	0	0	0	0	0	0	0	0	0	0	0	0	0	0	0	1
894	93-7-1203	1393	Autumn	tomato-paste	tomato-paste	0	0	0	0	0	0	0	0	0	0	0	0	0	0	0	0	0	0	0	0	0	0	0	0	0	0	0	1
895	93-7-1206	1393	Autumn	Ground-beef	Ground-beef	0	0	0	0	0	0	0	0	0	0	0	0	0	0	0	0	0	0	0	0	0	0	0	0	0	0	0	1
896	93-7-1243-1	1393	Autumn	mixed-pickle	pickle	1	0	1	0	0	0	0	0	0	0	0	0	0	0	0	0	0	0	0	0	0	0	0	0	0	0	0	1
897	93-7-1243-2	1393	Autumn	mixed-pickle	pickle	1	0	1	0	0	0	0	0	0	0	0	0	0	0	0	0	0	0	0	0	0	0	0	0	0	0	0	1
898	93-7-1239	1393	Autumn	tomato-paste	tomato-paste	0	0	0	0	0	0	0	0	0	0	0	0	0	0	0	0	0	0	0	0	0	0	0	0	0	0	0	1
899	93-7-1299	1393	Autumn	Balsamic-vinegar	sauce	0	0	0	0	0	0	0	0	0	0	0	0	0	0	0	0	0	0	0	0	0	0	0	0	0	0	0	1
900	93-7-1303	1393	Autumn	mayonnaise	sauce	0	0	0	0	0	0	0	0	0	0	0	0	0	0	0	0	0	0	0	0	0	0	0	0	0	0	0	1
901	93-7-1318	1393	Autumn	non-car-lemon-drink	fruit-drink	0	0	0	0	0	0	0	0	0	0	0	0	0	0	0	0	0	0	0	0	0	0	0	0	0	0	0	1
902	93-7-1319	1393	Autumn	non-car-fruit-drink	fruit-drink	0	0	0	0	0	0	0	0	0	0	0	0	0	0	0	0	0	0	0	0	0	0	0	0	0	0	0	1
903	93-7-1320	1393	Autumn	saffron	saffron	0	0	0	0	0	0	0	0	0	0	0	0	0	0	0	0	0	0	0	0	0	0	0	0	0	0	0	1
904	93-7-1327	1393	Autumn	rock-candy	rock-candy	1	0	1	0	0	0	0	0	0	0	0	0	0	0	0	0	0	0	0	0	0	0	0	0	0	0	0	0
905	93-8-1389	1393	Autumn	chicken	chicken	0	0	0	0	0	0	0	0	0	0	0	0	0	0	0	0	0	0	0	0	0	0	0	0	0	0	0	1
906	93-8-1412	1393	Autumn	saffron	saffron	0	0	0	0	0	0	0	0	0	0	0	0	0	0	0	0	0	0	0	0	0	0	0	0	0	0	0	1
907	93-8-1413	1393	Autumn	saffron	saffron	0	0	0	0	0	0	0	0	0	0	0	0	0	0	0	0	0	0	0	0	0	0	0	0	0	0	0	1
908	93-8-1480	1393	Autumn	Non-car-aloe-vera-drink	fruit-drink	0	0	0	0	0	0	0	0	0	0	0	0	0	0	0	0	0	0	0	0	0	0	0	0	0	0	0	1
909	93-8-1498	1393	Autumn	Balsamic-vinegar	sauce	1	0	0	0	0	0	0	0	1	0	0	0	0	0	0	0	0	0	0	0	0	0	0	0	0	0	0	1
910	93-8-1529	1393	Autumn	apple-juice	Fruit-juice	0	0	0	0	0	0	0	0	0	0	0	0	0	0	0	0	0	0	0	0	0	0	0	0	0	0	0	1
911	93-8-1530	1393	Autumn	cherry-juice	Fruit-juice	0	0	0	0	0	0	0	0	0	0	0	0	0	0	0	0	0	0	0	0	0	0	0	0	0	0	0	1
912	93-8-1545	1393	Autumn	chilli-pickle	Fruit-juice	0	0	0	0	0	0	0	0	0	0	0	0	0	0	0	0	0	0	0	0	0	0	0	0	0	0	0	1
913	93-8-1563	1393	Autumn	peach-nectar	Fruit-nectar	0	0	0	0	0	0	0	0	0	0	0	0	0	0	0	0	0	0	0	0	0	0	0	0	0	0	0	1
914	93-8-1564	1393	Autumn	orange-nectar	Fruit-nectar	0	0	0	0	0	0	0	0	0	0	0	0	0	0	0	0	0	0	0	0	0	0	0	0	0	0	0	1
915	93-8-1565	1393	Autumn	orange-nectar	Fruit-nectar	0	0	0	0	0	0	0	0	0	0	0	0	0	0	0	0	0	0	0	0	0	0	0	0	0	0	0	1
916	93-8-1566	1393	Autumn	orange-juice	fruit-juice	0	0	0	0	0	0	0	0	0	0	0	0	0	0	0	0	0	0	0	0	0	0	0	0	0	0	0	1
917	93-8-1567	1393	Autumn	apple-juice	fruit-juice	0	0	0	0	0	0	0	0	0	0	0	0	0	0	0	0	0	0	0	0	0	0	0	0	0	0	0	1
918	93-8-1568	1393	Autumn	grape-juice	fruit-juice	0	0	0	0	0	0	0	0	0	0	0	0	0	0	0	0	0	0	0	0	0	0	0	0	0	0	0	1
919	93-8-1573	1393	Autumn	orange-nectar	Fruit-nectar	0	0	0	0	0	0	0	0	0	0	0	0	0	0	0	0	0	0	0	0	0	0	0	0	0	0	0	1
920	93-8-1569	1393	Autumn	mixed-fruit-juice	Fruit-juice	0	0	0	0	0	0	0	0	0	0	0	0	0	0	0	0	0	0	0	0	0	0	0	0	0	0	0	1
921	93-8-1570	1393	Autumn	mixed-fruit-juice	Fruit-juice	0	0	0	0	0	0	0	0	0	0	0	0	0	0	0	0	0	0	0	0	0	0	0	0	0	0	0	1
922	93-8-1571	1393	Autumn	Non-car-orange-drink	fruit-drink	0	0	0	0	0	0	0	0	0	0	0	0	0	0	0	0	0	0	0	0	0	0	0	0	0	0	0	1
923	93-8-1572	1393	Autumn	non-car-lemon-drink	fruit-drink	0	0	0	0	0	0	0	0	0	0	0	0	0	0	0	0	0	0	0	0	0	0	0	0	0	0	0	1
924	93-8-1591	1393	Autumn	mixed-fruit-sauce	sauce	0	0	0	0	0	0	0	0	0	0	0	0	0	0	0	0	0	0	0	0	0	0	0	0	0	0	0	1
925	93-8-1592	1393	Autumn	mixed-fruit-sauce	sauce	1	0	0	0	0	0	0	0	0	0	0	0	0	0	0	1	0	0	0	0	0	0	0	0	0	0	0	1
926	93-8-1593	1393	Autumn	caramel-syrup	Syrup	1	0	0	0	0	0	0	0	1	0	0	0	0	0	0	0	0	0	0	0	0	0	0	0	0	0	0	1
927	93-8-1594	1393	Autumn	drak-chocolate-sauce	sauce	0	0	0	0	0	0	0	0	0	0	0	0	0	0	0	0	0	0	0	0	0	0	0	0	0	0	0	1
928	93-8-1595	1393	Autumn	vanilla-syrup	syrup	0	0	0	0	0	0	0	0	0	0	0	0	0	0	0	0	0	0	0	0	0	0	0	0	0	0	0	1
929	93-8-1596	1393	Autumn	hazelnut-syrup	syrup	1	0	0	0	0	0	0	0	1	0	0	0	0	0	0	0	0	0	0	0	0	0	0	0	0	0	0	1
930	93-8-1597	1393	Autumn	mint-syrup	syrup	0	0	0	0	0	0	0	0	0	0	0	0	0	0	0	0	0	0	0	0	0	0	0	0	0	0	0	1
931	93-8-1598	1393	Autumn	coffee-syrup	syrup	1	0	0	0	0	0	0	0	1	0	0	0	0	0	0	0	0	0	0	0	0	0	0	0	0	0	0	1
932	93-8-1599	1393	Autumn	chocolate-syrup	syrup	1	0	0	0	0	0	0	0	1	0	0	0	0	0	0	0	0	0	0	0	0	0	0	0	0	0	0	1
933	93-8-1600	1393	Autumn	sangria-mix-syrup	syrup	1	0	0	0	0	0	0	0	0	0	0	0	0	0	0	1	0	0	0	0	0	0	0	0	0	0	0	1
934	93-8-1601	1393	Autumn	strawberry-syrup	syrup	0	1	0	0	0	0	0	0	0	0	0	0	0	0	0	0	0	0	0	0	0	0	0	1	0	0	0	0
935	93-8-1602	1393	Autumn	blue-curacao-syrup	syrup	0	1	0	0	0	0	0	0	0	0	0	0	0	0	0	0	0	0	0	0	0	0	0	0	0	1	0	1
936	93-8-1603	1393	Autumn	coconut-syrup	syrup	0	0	0	0	0	0	0	0	0	0	0	0	0	0	0	0	0	0	0	0	0	0	0	0	0	0	0	1
937	93-8-1604	1393	Autumn	chai-tea-syrup	syrup	1	0	0	0	0	0	0	0	1	0	0	0	0	0	0	0	0	0	0	0	0	0	0	0	0	0	0	1
938	93-8-1607	1393	Autumn	orange-nectar	Fruit-nectar	0	0	0	0	0	0	0	0	0	0	0	0	0	0	0	0	0	0	0	0	0	0	0	0	0	0	0	1
939	93-8-1608	1393	Autumn	peach-nectar	Fruit-nectar	0	0	0	0	0	0	0	0	0	0	0	0	0	0	0	0	0	0	0	0	0	0	0	0	0	0	0	1
940	93-8-1609	1393	Autumn	apple-juice	fruit-juice	0	0	0	0	0	0	0	0	0	0	0	0	0	0	0	0	0	0	0	0	0	0	0	0	0	0	0	1
941	93-8-1610	1393	Autumn	grape-juice	fruit-juice	0	0	0	0	0	0	0	0	0	0	0	0	0	0	0	0	0	0	0	0	0	0	0	0	0	0	0	1
942	93-8-1611	1393	Autumn	orange-juice	fruit-juice	0	0	0	0	0	0	0	0	0	0	0	0	0	0	0	0	0	0	0	0	0	0	0	0	0	0	0	1
943	93-8-1612	1393	Autumn	non-car-lemon-drink	fruit-drink	0	0	0	0	0	0	0	0	0	0	0	0	0	0	0	0	0	0	0	0	0	0	0	0	0	0	0	1
944	93-8-1613	1393	Autumn	non-car-lemon-drink	fruit-drink	0	0	0	0	0	0	0	0	0	0	0	0	0	0	0	0	0	0	0	0	0	0	0	0	0	0	0	1
945	93-8-1614	1393	Autumn	Non-car-orange-drink	fruit-drink	0	0	0	0	0	0	0	0	0	0	0	0	0	0	0	0	0	0	0	0	0	0	0	0	0	0	0	1
946	93-8-1623	1393	Autumn	cake	cake	0	0	0	0	0	0	0	0	0	0	0	0	0	0	0	0	0	0	0	0	0	0	0	0	0	0	0	1
947	93-8-1624	1393	Autumn	chocolate-cake	cake	0	0	0	0	0	0	0	0	0	0	0	0	0	0	0	0	0	0	0	0	0	0	0	0	0	0	0	1
948	93-9-1639	1393	Autumn	Ketchup-sauce	sauce	0	0	0	0	0	0	0	0	0	0	0	0	0	0	0	0	0	0	0	0	0	0	0	0	0	0	0	1
949	93-9-1640	1393	Autumn	Ketchup-sauce	sauce	0	0	0	0	0	0	0	0	0	0	0	0	0	0	0	0	0	0	0	0	0	0	0	0	0	0	0	1
950	93-9-1641	1393	Autumn	Ketchup-sauce	sauce	0	0	0	0	0	0	0	0	0	0	0	0	0	0	0	0	0	0	0	0	0	0	0	0	0	0	0	1
951	93-9-1642	1393	Autumn	Ketchup-sauce	sauce	0	1	0	0	0	0	0	0	0	0	0	0	0	0	0	0	0	0	0	0	0	1	0	0	0	0	0	0
952	93-9-1643	1393	Autumn	Ketchup-sauce	sauce	0	0	0	0	0	0	0	0	0	0	0	0	0	0	0	0	0	0	0	0	0	0	0	0	0	0	0	1
953	93-9-1655	1393	Autumn	cherry-syrup	fruit-Syrup	0	1	0	0	0	0	0	0	0	0	0	0	0	0	0	0	0	0	0	0	0	1	0	0	0	0	0	0
954	93-9-1658	1393	Autumn	apple-juice	Fruit-juice	0	0	0	0	0	0	0	0	0	0	0	0	0	0	0	0	0	0	0	0	0	0	0	0	0	0	0	1
955	93-9-1659	1393	Autumn	mango-juice	Fruit-juice	0	0	0	0	0	0	0	0	0	0	0	0	0	0	0	0	0	0	0	0	0	0	0	0	0	0	0	1
956	93-9-1660	1393	Autumn	grape-juice	Fruit-juice	0	0	0	0	0	0	0	0	0	0	0	0	0	0	0	0	0	0	0	0	0	0	0	0	0	0	0	1
957	93-9-1661	1393	Autumn	orange-nectar	Fruit-nectar	0	0	0	0	0	0	0	0	0	0	0	0	0	0	0	0	0	0	0	0	0	0	0	0	0	0	0	1
958	93-9-1662	1393	Autumn	non-car-fruit-drink	fruit-drink	0	0	0	0	0	0	0	0	0	0	0	0	0	0	0	0	0	0	0	0	0	0	0	0	0	0	0	1
959	93-9-1663	1393	Autumn	non-car-mint-drink	fruit-drink	1	0	0	0	0	0	0	0	0	0	0	0	0	0	0	0	0	0	0	0	0	0	0	0	0	0	0	1
960	93-9-1669	1393	Autumn	tomato-paste	tomato-paste	0	0	0	0	0	0	0	0	0	0	0	0	0	0	0	0	0	0	0	0	0	0	0	0	0	0	0	1
961	93-9-1684	1393	Autumn	peach-nectar	Fruit-nectar	0	0	0	0	0	0	0	0	0	0	0	0	0	0	0	0	0	0	0	0	0	0	0	0	0	0	0	1
962	93-9-1685	1393	Autumn	Non-car-orange-drink	fruit-drink	0	0	0	0	0	0	0	0	0	0	0	0	0	0	0	0	0	0	0	0	0	0	0	0	0	0	0	1
963	93-9-1686	1393	Autumn	Non-car-orange-drink	fruit-drink	0	0	0	0	0	0	0	0	0	0	0	0	0	0	0	0	0	0	0	0	0	0	0	0	0	0	0	1
964	93-9-1687	1393	Autumn	non-car-cherry-drink	fruit-drink	0	0	0	0	0	0	0	0	0	0	0	0	0	0	0	0	0	0	0	0	0	0	0	0	0	0	0	1
965	93-9-1688	1393	Autumn	Non-car-peach-drink	fruit-drink	0	0	0	0	0	0	0	0	0	0	0	0	0	0	0	0	0	0	0	0	0	0	0	0	0	0	0	1
966	93-9-1696	1393	Autumn	saffron	saffron	0	0	0	0	0	0	0	0	0	0	0	0	0	0	0	0	0	0	0	0	0	0	0	0	0	0	0	1
967	93-9-1697	1393	Autumn	saffron	saffron	0	0	0	0	0	0	0	0	0	0	0	0	0	0	0	0	0	0	0	0	0	0	0	0	0	0	0	1
968	93-9-1701	1393	Autumn	pastry	pastry	0	0	0	0	0	0	0	0	0	0	0	0	0	0	0	0	0	0	0	0	0	0	0	0	0	0	0	1
969	93-9-1702	1393	Autumn	pastry	pastry	0	0	0	0	0	0	0	0	0	0	0	0	0	0	0	0	0	0	0	0	0	0	0	0	0	0	0	1
970	93-9-1703	1393	Autumn	pastry	pastry	0	0	0	0	0	0	0	0	0	0	0	0	0	0	0	0	0	0	0	0	0	0	0	0	0	0	0	1
971	93-9-1704	1393	Autumn	pastry	pastry	0	0	0	0	0	0	0	0	0	0	0	0	0	0	0	0	0	0	0	0	0	0	0	0	0	0	0	1
972	93-9-1705	1393	Autumn	pastry	pastry	0	0	0	0	0	0	0	0	0	0	0	0	0	0	0	0	0	0	0	0	0	0	0	0	0	0	0	1
973	93-9-1706	1393	Autumn	pastry	pastry	0	0	0	0	0	0	0	0	0	0	0	0	0	0	0	0	0	0	0	0	0	0	0	0	0	0	0	1
974	93-9-1707	1393	Autumn	pastry	pastry	0	0	0	0	0	0	0	0	0	0	0	0	0	0	0	0	0	0	0	0	0	0	0	0	0	0	0	1
975	93-9-1708	1393	Autumn	pastry	pastry	0	0	0	0	0	0	0	0	0	0	0	0	0	0	0	0	0	0	0	0	0	0	0	0	0	0	0	1
976	93-9-1709	1393	Autumn	orange-nectar	Fruit-nectar	0	0	0	0	0	0	0	0	0	0	0	0	0	0	0	0	0	0	0	0	0	0	0	0	0	0	0	1
977	93-9-1710	1393	Autumn	mixed-fruit-nectar	Fruit-nectar	0	0	0	0	0	0	0	0	0	0	0	0	0	0	0	0	0	0	0	0	0	0	0	0	0	0	0	1
978	93-9-1711	1393	Autumn	mixed-fruit-nectar	Fruit-nectar	0	0	0	0	0	0	0	0	0	0	0	0	0	0	0	0	0	0	0	0	0	0	0	0	0	0	0	1
979	93-9-1712	1393	Autumn	non-car-apple-drink	fruit-drink	0	0	0	0	0	0	0	0	0	0	0	0	0	0	0	0	0	0	0	0	0	0	0	0	0	0	0	1
980	93-9-1713	1393	Autumn	Non-car-orange-drink	fruit-drink	0	0	0	0	0	0	0	0	0	0	0	0	0	0	0	0	0	0	0	0	0	0	0	0	0	0	0	1
981	93-9-1714	1393	Autumn	non-car-apple-drink	fruit-drink	0	0	0	0	0	0	0	0	0	0	0	0	0	0	0	0	0	0	0	0	0	0	0	0	0	0	0	1
982	93-9-1745	1393	Autumn	ice-cream	ice-cream	0	0	0	0	0	0	0	0	0	0	0	0	0	0	0	0	0	0	0	0	0	0	0	0	0	0	0	1
983	93-9-1756	1393	Autumn	orange-nectar	Fruit-nectar	0	0	0	0	0	0	0	0	0	0	0	0	0	0	0	0	0	0	0	0	0	0	0	0	0	0	0	1
984	93-9-1757	1393	Autumn	orange-nectar	Fruit-nectar	0	0	0	0	0	0	0	0	0	0	0	0	0	0	0	0	0	0	0	0	0	0	0	0	0	0	0	1
985	93-9-1758	1393	Autumn	orange-nectar	Fruit-nectar	0	0	0	0	0	0	0	0	0	0	0	0	0	0	0	0	0	0	0	0	0	0	0	0	0	0	0	1
986	93-9-1759	1393	Autumn	Non-car-orange-drink	fruit-drink	0	0	0	0	0	0	0	0	0	0	0	0	0	0	0	0	0	0	0	0	0	0	0	0	0	0	0	1
987	93-9-1760	1393	Autumn	apple-juice	fruit-juice	0	0	0	0	0	0	0	0	0	0	0	0	0	0	0	0	0	0	0	0	0	0	0	0	0	0	0	1
988	93-9-1761	1393	Autumn	grape-juice	fruit-juice	0	0	0	0	0	0	0	0	0	0	0	0	0	0	0	0	0	0	0	0	0	0	0	0	0	0	0	1
989	93-9-1762	1393	Autumn	grape-juice	fruit-juice	0	0	0	0	0	0	0	0	0	0	0	0	0	0	0	0	0	0	0	0	0	0	0	0	0	0	0	1
990	93-9-1763	1393	Autumn	apple-juice	fruit-juice	0	0	0	0	0	0	0	0	0	0	0	0	0	0	0	0	0	0	0	0	0	0	0	0	0	0	0	1
991	93-9-1770	1393	Autumn	pastry	pastry	0	0	0	0	0	0	0	0	0	0	0	0	0	0	0	0	0	0	0	0	0	0	0	0	0	0	0	1
992	93-9-1769	1393	Autumn	caralmel-wafer	wafer	0	0	0	0	0	0	0	0	0	0	0	0	0	0	0	0	0	0	0	0	0	0	0	0	0	0	0	1
993	93-9-1771	1393	Autumn	chocolate-wafer	wafer	0	0	0	0	0	0	0	0	0	0	0	0	0	0	0	0	0	0	0	0	0	0	0	0	0	0	0	1
994	93-10-1915	1393	Winter	saffron-rock-candy	rock-candy	1	0	1	0	0	0	0	0	0	0	0	0	0	0	0	0	0	0	0	0	0	0	0	0	0	0	0	0
995	93-10-1947	1393	Winter	pickle	pickle	0	0	0	0	0	0	0	0	0	0	0	0	0	0	0	0	0	0	0	0	0	0	0	0	0	0	0	1
996	93-10-1948	1393	Winter	cherry-syrup	fruit-Syrup	0	0	0	0	0	0	0	0	0	0	0	0	0	0	0	0	0	0	0	0	0	0	0	0	0	0	0	1
997	93-10-1949	1393	Winter	cherry-syrup	fruit-Syrup	0	0	0	0	0	0	0	0	0	0	0	0	0	0	0	0	0	0	0	0	0	0	0	0	0	0	0	1
998	93-10-1950	1393	Winter	cherry-syrup	fruit-Syrup	0	0	0	0	0	0	0	0	0	0	0	0	0	0	0	0	0	0	0	0	0	0	0	0	0	0	0	1
999	93-10-1979-1	1393	Winter	Sausages	Sausages	0	0	0	0	0	0	0	0	0	0	0	0	0	0	0	0	0	0	0	0	0	0	0	0	0	0	0	1
1000	93-10-1979-2	1393	Winter	Sausages	Sausages	0	0	0	0	0	0	0	0	0	0	0	0	0	0	0	0	0	0	0	0	0	0	0	0	0	0	0	1
1001	93-10-1979-3	1393	Winter	Sausages	Sausages	0	0	0	0	0	0	0	0	0	0	0	0	0	0	0	0	0	0	0	0	0	0	0	0	0	0	0	1
1002	93-10-1984	1393	Winter	orange-juice	fruit-juice	0	0	0	0	0	0	0	0	0	0	0	0	0	0	0	0	0	0	0	0	0	0	0	0	0	0	0	1
1003	93-10-1985	1393	Winter	cherry-juice	fruit-juice	0	0	0	0	0	0	0	0	0	0	0	0	0	0	0	0	0	0	0	0	0	0	0	0	0	0	0	1
1004	93-10-1996	1393	Winter	tomato-paste	tomato-paste	0	0	0	0	0	0	0	0	0	0	0	0	0	0	0	0	0	0	0	0	0	0	0	0	0	0	0	1
1005	93-10-2024	1393	Winter	saffron	saffron	0	0	0	0	0	0	0	0	0	0	0	0	0	0	0	0	0	0	0	0	0	0	0	0	0	0	0	1
1006	93-10-2025	1393	Winter	saffron	saffron	0	0	0	0	0	0	0	0	0	0	0	0	0	0	0	0	0	0	0	0	0	0	0	0	0	0	0	1
1007	93-11-2075	1393	Winter	jelly-powder	jelly-powder	0	1	0	0	0	0	0	0	0	0	0	0	0	0	0	0	0	0	0	1	0	0	0	0	0	0	0	1
1008	93-11-2076	1393	Winter	Gummi-candy	Gummi-candy	0	1	0	0	0	0	0	0	0	0	0	0	0	0	0	0	0	0	0	1	1	0	0	0	0	0	0	1
1009	93-11-2184	1393	Winter	yolk-powder	yolk-powder	0	0	0	0	0	0	0	0	0	0	0	0	0	0	0	0	0	0	0	0	0	0	0	0	0	0	0	1
1010	93-12-2233	1393	Winter	Pomegrante-paste	Pomegranate-Paste	0	0	0	0	0	0	0	0	0	0	0	0	0	0	0	0	0	0	0	0	0	0	0	0	0	0	0	1
1011	93-12-2245	1393	Winter	saffron	saffron	0	0	0	0	0	0	0	0	0	0	0	0	0	0	0	0	0	0	0	0	0	0	0	0	0	0	0	1
1012	93-12-2257	1393	Winter	chicken's-can	Canned	0	0	0	0	0	0	0	0	0	0	0	0	0	0	0	0	0	0	0	0	0	0	0	0	0	0	0	1
1013	93-12-2319	1393	Winter	saffron	saffron	0	0	0	0	0	0	0	0	0	0	0	0	0	0	0	0	0	0	0	0	0	0	0	0	0	0	0	1
1014	93-12-2339	1393	Winter	saffron	saffron	0	0	0	0	0	0	0	0	0	0	0	0	0	0	0	0	0	0	0	0	0	0	0	0	0	0	0	1
1015	93-12-2340	1393	Winter	saffron	saffron	0	0	0	0	0	0	0	0	0	0	0	0	0	0	0	0	0	0	0	0	0	0	0	0	0	0	0	1
1016	93-12-2360	1393	Winter	Khoresht-ghyimeh	Canned	0	0	0	0	0	0	0	0	0	0	0	0	0	0	0	0	0	0	0	0	0	0	0	0	0	0	0	1
1017	93-12-2361	1393	Winter	Fesenjun-stew	Canned	0	0	0	0	0	0	0	0	0	0	0	0	0	0	0	0	0	0	0	0	0	0	0	0	0	0	0	1
1018	93-12-2362	1393	Winter	Khoresht-Ghormeh-sabzi	Canned	0	0	0	0	0	0	0	0	0	0	0	0	0	0	0	0	0	0	0	0	0	0	0	0	0	0	0	1
1019	93-12-2363	1393	Winter	rice-canned	Canned	0	0	0	0	0	0	0	0	0	0	0	0	0	0	0	0	0	0	0	0	0	0	0	0	0	0	0	1
1020	93-12-2366	1393	Winter	rice-canned	Canned	0	0	0	0	0	0	0	0	0	0	0	0	0	0	0	0	0	0	0	0	0	0	0	0	0	0	0	1
1021	93-12-2364	1393	Winter	chicken's-can	Canned	0	0	0	0	0	0	0	0	0	0	0	0	0	0	0	0	0	0	0	0	0	0	0	0	0	0	0	1
1022	93-12-2365	1393	Winter	chicken's-can	Canned	0	0	0	0	0	0	0	0	0	0	0	0	0	0	0	0	0	0	0	0	0	0	0	0	0	0	0	1
1023	93-12-2370	1393	Winter	canned-green-peas	Canned	0	0	0	0	0	0	0	0	0	0	0	0	0	0	0	0	0	0	0	0	0	0	0	0	0	0	0	1
1024	94-1-47	1394	Spring	saffron-rock-candy	rock-candy	1	0	0	0	0	0	0	0	0	0	0	0	0	0	0	0	0	0	1	0	0	0	0	0	0	0	0	0
1025	94-2-151	1394	Spring	saffron	saffron	0	0	0	0	0	0	0	0	0	0	0	0	0	0	0	0	0	0	0	0	0	0	0	0	0	0	0	1
1026	94-2-197	1394	Spring	hazelnut-syrup	Syrup	1	0	0	0	0	0	0	0	1	0	0	0	0	0	0	0	0	0	0	0	0	0	0	0	0	0	0	1
1027	94-2-198	1394	Spring	watermelon-syrup	Syrup	0	1	0	0	0	0	0	0	0	0	0	0	0	0	0	0	0	0	0	0	0	0	0	1	0	0	0	1
1028	94-2-199	1394	Spring	cinnamon-syrup	Syrup	1	0	0	0	0	0	0	0	1	0	0	0	0	0	0	0	0	0	0	0	0	0	0	0	0	0	0	1
1029	94-2-229	1394	Spring	saffron	saffron	0	0	0	0	0	0	0	0	0	0	0	0	0	0	0	0	0	0	0	0	0	0	0	0	0	0	0	1
1030	94-2-242	1394	Spring	saffron	saffron	0	0	0	0	0	0	0	0	0	0	0	0	0	0	0	0	0	0	0	0	0	0	0	0	0	0	0	1
1031	94-2-382	1394	Spring	Non-car-orange-drink	fruit-drink	0	0	0	0	0	0	0	0	0	0	0	0	0	0	0	0	0	0	0	0	0	0	0	0	0	0	0	1
1032	94-2-383	1394	Spring	pome-juice	fruit-juice	0	0	0	0	0	0	0	0	0	0	0	0	0	0	0	0	0	0	0	0	0	0	0	0	0	0	0	1
1033	94-2-384	1394	Spring	orange-nectar	Fruit-nectar	0	0	0	0	0	0	0	0	0	0	0	0	0	0	0	0	0	0	0	0	0	0	0	0	0	0	0	1
1034	94-3-444	1394	Spring	orange-pulp	fruit-pulp	0	0	0	0	0	0	0	0	0	0	0	0	0	0	0	0	0	0	0	0	0	0	0	0	0	0	0	1
1035	94-3-515	1394	Spring	saffron	saffron	0	0	0	0	0	0	0	0	0	0	0	0	0	0	0	0	0	0	0	0	0	0	0	0	0	0	0	1
1036	94-3-532	1394	Spring	herbal-tea	tea	0	0	0	0	0	0	0	0	0	0	0	0	0	0	0	0	0	0	0	0	0	0	0	0	0	0	0	1
1037	94-3-537	1394	Spring	saffron-rock-candy	rock-candy	1	0	1	0	0	0	0	0	0	0	0	0	0	0	0	0	0	0	0	0	0	0	0	0	0	0	0	0
1038	94-3-604	1394	Spring	saffron	saffron	0	1	0	0	0	0	0	0	0	0	0	0	0	0	0	0	0	0	0	0	0	1	0	0	0	0	0	0
1039	94-3-605	1394	Spring	Energy-drink	Energy-Drink	1	0	0	0	0	0	0	0	1	0	0	0	0	0	0	0	0	0	0	0	0	0	0	0	0	0	0	1
1040	94-3-624	1394	Spring	saffron-tea	saffron	0	1	0	0	0	0	0	0	0	0	0	0	0	0	0	0	0	0	0	0	0	1	0	0	0	0	0	0
1041	94-4-721	1394	Summer	Sausages	Sausages	0	0	0	0	0	0	0	0	0	0	0	0	0	0	0	0	0	0	0	0	0	0	0	0	0	0	0	1
1042	94-4-748	1394	Summer	saffron	saffron	0	0	0	0	0	0	0	0	0	0	0	0	0	0	0	0	0	0	0	0	0	0	0	0	0	0	0	1
1043	94-4-749	1394	Summer	salad-spices	Spices	0	0	0	0	0	0	0	0	0	0	0	0	0	0	0	0	0	0	0	0	0	0	0	0	0	0	0	1
1044	94-4-763	1394	Summer	vanilla-icecream-powder	icecream-powder	1	0	1	0	0	0	0	0	1	0	0	0	0	0	0	0	0	0	0	0	0	0	0	0	0	0	0	1
1045	94-4-764	1394	Summer	ice-cream-powder	icecream-powder	0	0	0	0	0	0	0	0	0	0	0	0	0	0	0	0	0	0	0	0	0	0	0	0	0	0	0	1
1046	94-4-798	1394	Summer	tomato-paste	tomato-paste	0	0	0	0	0	0	0	0	0	0	0	0	0	0	0	0	0	0	0	0	0	0	0	0	0	0	0	1
1047	94-5-1009	1394	Summer	saffron-tea	saffron	0	0	0	0	0	0	0	0	0	0	0	0	0	0	0	0	0	0	0	0	0	0	0	0	0	0	0	1
1048	94-5-1010	1394	Summer	saffron-powder	saffron	0	0	0	0	0	0	0	0	0	0	0	0	0	0	0	0	0	0	0	0	0	0	0	0	0	0	0	1
1049	94-5-1028	1394	Summer	non-dairy-cream	non-dairy-cream	1	0	0	0	0	0	0	0	0	0	1	0	0	0	0	0	0	0	0	0	0	0	0	0	0	0	0	1
1050	94-5-1118	1394	Summer	malt-drink	malt-drink	0	0	0	0	0	0	0	0	0	0	0	0	0	0	0	0	0	0	0	0	0	0	0	0	0	0	0	1
1051	94-5-1139	1394	Summer	saffron	saffron	0	0	0	0	0	0	0	0	0	0	0	0	0	0	0	0	0	0	0	0	0	0	0	0	0	0	0	1
1052	94-5-1140	1394	Summer	saffron-liquid	saffron	0	0	0	0	0	0	0	0	0	0	0	0	0	0	0	0	0	0	0	0	0	0	0	0	0	0	0	1
1053	94-5-1157	1394	Summer	tomato-paste	tomato-paste	0	0	0	0	0	0	0	0	0	0	0	0	0	0	0	0	0	0	0	0	0	0	0	0	0	0	0	1
1054	94-5-1234	1394	Summer	car-apple-drink	fruit-drink	0	0	0	0	0	0	0	0	0	0	0	0	0	0	0	0	0	0	0	0	0	0	0	0	0	0	0	1
1055	94-6-1305	1394	Summer	non-car-orange-drink	fruit-drink	0	0	0	0	0	0	0	0	0	0	0	0	0	0	0	0	0	0	0	0	0	0	0	0	0	0	0	1
1056	94-6-1320	1394	Summer	Balsamic-vinegar	sauce	0	0	0	0	0	0	0	0	0	0	0	0	0	0	0	0	0	0	0	0	0	0	0	0	0	0	0	1
1057	94-6-1321	1394	Summer	Ketchup-sauce	sauce	0	0	0	0	0	0	0	0	0	0	0	0	0	0	0	0	0	0	0	0	0	0	0	0	0	0	0	1
1058	94-6-1476	1394	Summer	tomato-paste	tomato-paste	0	0	0	0	0	0	0	0	0	0	0	0	0	0	0	0	0	0	0	0	0	0	0	0	0	0	0	1
1059	94-6-1477	1394	Summer	tomato-paste	tomato-paste	0	0	0	0	0	0	0	0	0	0	0	0	0	0	0	0	0	0	0	0	0	0	0	0	0	0	0	1
1060	94-7-1530	1394	Autumn	Barberry-juice	fruit-juice	0	0	0	0	0	0	0	0	0	0	0	0	0	0	0	0	0	0	0	0	0	0	0	0	0	0	0	1
1061	94-7-1559	1394	Autumn	Sausages	Sausages	0	0	0	0	0	0	0	0	0	0	0	0	0	0	0	0	0	0	0	0	0	0	0	0	0	0	0	1
1062	94-7-1648	1394	Autumn	non-car-lemon-drink	fruit-drink	0	0	0	0	0	0	0	0	0	0	0	0	0	0	0	0	0	0	0	0	0	0	0	0	0	0	0	1
1063	94-7-1707	1394	Autumn	saffron-rock-candy	rock-candy	1	0	1	0	0	0	0	0	0	0	0	0	0	0	0	0	0	0	0	0	0	0	0	0	0	0	0	0
1064	94-7-1708	1394	Autumn	white-rock-candy	rock-candy	0	0	0	0	0	0	0	0	0	0	0	0	0	0	0	0	0	0	0	0	0	0	0	0	0	0	0	1
1065	94-7-1709	1394	Autumn	candy	candy	0	0	0	0	0	0	0	0	0	0	0	0	0	0	0	0	0	0	0	0	0	0	0	0	0	0	0	1
1066	94-8-1714	1394	Autumn	salad-dressing	sauce	0	0	0	0	0	0	0	0	0	0	0	0	0	0	0	0	0	0	0	0	0	0	0	0	0	0	0	1
1067	94-8-1715	1394	Autumn	Ketchup-sauce	sauce	0	0	0	0	0	0	0	0	0	0	0	0	0	0	0	0	0	0	0	0	0	0	0	0	0	0	0	1
1068	94-8-1716	1394	Autumn	orange-nectar	Fruit-Nectar	0	0	0	0	0	0	0	0	0	0	0	0	0	0	0	0	0	0	0	0	0	0	0	0	0	0	0	1
1069	94-8-1718	1394	Autumn	saffron	saffron	0	0	0	0	0	0	0	0	0	0	0	0	0	0	0	0	0	0	0	0	0	0	0	0	0	0	0	1
1070	94-8-1734	1394	Autumn	ginger-vinger-drink	vinger-drink	1	0	0	0	0	0	0	0	1	0	0	0	0	0	0	0	0	0	0	0	0	0	0	0	0	0	0	1
1071	94-8-1735	1394	Autumn	cherry-vinger-drink	vinger-drink	1	0	0	0	0	0	0	0	1	0	0	0	0	0	0	0	0	0	0	0	0	0	0	0	0	0	0	1
1072	94-8-1736	1394	Autumn	apple-vinger-drink	vinger-drink	1	0	0	0	0	0	0	0	1	0	0	0	0	0	0	0	0	0	0	0	0	0	0	0	0	0	0	1
1073	94-8-1737	1394	Autumn	blueberry-vinger-drink	vinger-drink	1	0	0	0	0	0	0	0	1	0	0	0	0	0	0	0	0	0	0	0	0	0	0	0	0	0	0	1
1074	94-8-1738	1394	Autumn	pome-vinger-drink	vinger-drink	1	0	0	0	0	0	0	0	1	0	0	0	0	0	0	0	0	0	0	0	0	0	0	0	0	0	0	1
1075	94-8-1817	1394	Autumn	Rstrnt-saffron	saffron	0	1	0	0	0	0	0	0	0	0	0	0	0	0	0	0	0	0	0	1	0	1	0	0	0	0	0	0
1076	94-8-1846	1394	Autumn	Rstrnt-saffron	saffron	0	0	0	0	0	0	0	0	0	0	0	0	0	0	0	0	0	0	0	0	0	0	0	0	0	0	0	1
1077	94-8-1913	1394	Autumn	green-tea	tea	0	0	0	0	0	0	0	0	0	0	0	0	0	0	0	0	0	0	0	0	0	0	0	0	0	0	0	1
1078	94-9-1991	1394	Autumn	saffron-rock-candy	rock-candy	1	0	1	0	0	0	0	0	0	0	0	0	0	0	0	0	0	0	0	0	0	0	0	0	0	0	0	0
1079	94-9-2021	1394	Autumn	Ketchup-sauce	sauce	0	0	0	0	0	0	0	0	0	0	0	0	0	0	0	0	0	0	0	0	0	0	0	0	0	0	0	1
1080	94-9-2029	1394	Autumn	saffron	saffron	0	0	0	0	0	0	0	0	0	0	0	0	0	0	0	0	0	0	0	0	0	0	0	0	0	0	0	1
1081	94-9-2039	1394	Autumn	Energy-drink	Energy-Drink	1	0	0	0	0	0	0	0	1	0	0	0	0	0	0	0	0	0	0	0	0	0	0	0	0	0	0	1
1082	94-9-2040	1394	Autumn	Energy-drink	Energy-Drink	0	1	0	0	0	0	0	0	0	0	0	0	0	0	0	0	0	0	0	0	0	0	0	0	0	0	1	0
1083	94-9-2088	1394	Autumn	aloe-vera-nectar	Fruit-Nectar	0	0	0	0	0	0	0	0	0	0	0	0	0	0	0	0	0	0	0	0	0	0	0	0	0	0	0	1
1084	94-9-2126	1394	Autumn	saffron	saffron	0	0	0	0	0	0	0	0	0	0	0	0	0	0	0	0	0	0	0	0	0	0	0	0	0	0	0	1
1085	94-10-2214	1394	Winter	breakfast-cake	cake	0	0	0	0	0	0	0	0	0	0	0	0	0	0	0	0	0	0	0	0	0	0	0	0	0	0	0	1
1086	94-10-2222	1394	Winter	sumac-powder	Spices	0	0	0	0	0	0	0	0	0	0	0	0	0	0	0	0	0	0	0	0	0	0	0	0	0	0	0	1
1087	94-10-2223	1394	Winter	sumac-powder	Spices	0	0	0	0	0	0	0	0	0	0	0	0	0	0	0	0	0	0	0	0	0	0	0	0	0	0	0	1
1088	94-10-2285	1394	Winter	rstrnt-sumac-powder	Spices	0	0	0	0	0	0	0	0	0	0	0	0	0	0	0	0	0	0	0	0	0	0	0	0	0	0	0	1
1089	94-10-2301	1394	Winter	Pomegrante-paste	Pomegranate-Paste	0	0	0	0	0	0	0	0	0	0	0	0	0	0	0	0	0	0	0	0	0	0	0	0	0	0	0	1
1090	94-10-2338	1394	Winter	rock-candy	rock-candy	0	0	0	0	0	0	0	0	0	0	0	0	0	0	0	0	0	0	0	0	0	0	0	0	0	0	0	1
1091	94-10-2339	1394	Winter	brown-rock-candy	rock-candy	0	0	0	0	0	0	0	0	0	0	0	0	0	0	0	0	0	0	0	0	0	0	0	0	0	0	0	1
1092	94-10-2341	1394	Winter	saffron-liquid	saffron	0	0	0	0	0	0	0	0	0	0	0	0	0	0	0	0	0	0	0	0	0	0	0	0	0	0	0	1
1093	94-10-2342	1394	Winter	saffron-raw-chicken	raw-chicken	0	0	0	0	0	0	0	0	0	0	0	0	0	0	0	0	0	0	0	0	0	0	0	0	0	0	0	1
1094	94-10-2343	1394	Winter	cherry-juice	fruit-juice	0	0	0	0	0	0	0	0	0	0	0	0	0	0	0	0	0	0	0	0	0	0	0	0	0	0	0	1
1095	94-10-2344	1394	Winter	pome-juice	fruit-juice	0	0	0	0	0	0	0	0	0	0	0	0	0	0	0	0	0	0	0	0	0	0	0	0	0	0	0	1
1096	94-10-2376	1394	Winter	Energy-drink	Energy-Drink	1	0	0	0	1	0	0	0	1	0	0	0	0	0	0	0	0	0	0	0	0	0	0	0	0	0	0	1
1097	94-10-2383	1394	Winter	chilli-powder	Spices	0	0	0	0	0	0	0	0	0	0	0	0	0	0	0	0	0	0	0	0	0	0	0	0	0	0	0	1
1098	94-10-2385	1394	Winter	Turmeric-powder	Spices	0	0	0	0	0	0	0	0	0	0	0	0	0	0	0	0	0	0	0	0	0	0	0	0	0	0	0	1
1099	94-10-2386	1394	Winter	sumac-powder	Spices	0	0	0	0	0	0	0	0	0	0	0	0	0	0	0	0	0	0	0	0	0	0	0	0	0	0	0	1
1100	94-10-2388	1394	Winter	peach-malt-drink	malt-drink	0	0	0	0	0	0	0	0	0	0	0	0	0	0	0	0	0	0	0	0	0	0	0	0	0	0	0	1
1101	94-10-2389	1394	Winter	lime-malt-drink	malt-drink	0	0	0	0	0	0	0	0	0	0	0	0	0	0	0	0	0	0	0	0	0	0	0	0	0	0	0	1
1102	94-11-2432	1394	Winter	ice-tea	Tea	0	0	0	0	0	0	0	0	0	0	0	0	0	0	0	0	0	0	0	0	0	0	0	0	0	0	0	1
1103	94-11-2433	1394	Winter	fruit-ice-tea	Tea	0	0	0	0	0	0	0	0	0	0	0	0	0	0	0	0	0	0	0	0	0	0	0	0	0	0	0	1
1104	94-11-2434	1394	Winter	ice-tea	Tea	0	0	0	0	0	0	0	0	0	0	0	0	0	0	0	0	0	0	0	0	0	0	0	0	0	0	0	1
1105	94-11-2435	1394	Winter	ice-tea	Tea	0	0	0	0	0	0	0	0	0	0	0	0	0	0	0	0	0	0	0	0	0	0	0	0	0	0	0	1
1106	94-11-2477	1394	Winter	saffron	saffron	0	1	0	0	0	0	0	0	0	0	0	0	0	0	0	0	0	0	0	0	1	1	0	0	0	0	0	0
1107	94-11-2606	1394	Winter	Energy-drink	Energy-Drink	1	0	0	0	0	0	0	0	0	0	0	0	0	0	0	0	0	0	0	0	0	0	0	0	0	0	0	1
1108	94-11-2625	1394	Winter	Tempura-mix	Tempura-mix	0	0	0	0	0	0	0	0	0	0	0	0	0	0	0	0	0	0	0	0	0	0	0	0	0	0	0	1
1109	94-12-2689	1394	Winter	white-vinger	vinger	0	0	0	0	0	0	0	0	0	0	0	0	0	0	0	0	0	0	0	0	0	0	0	0	0	0	0	1
1110	94-12-2690	1394	Winter	red-vinger	vinger	1	0	0	0	0	0	0	0	1	0	0	0	0	0	0	0	0	0	0	0	0	0	0	0	0	0	0	1
1111	94-12-2691	1394	Winter	date-vinger	vinger	0	0	0	0	0	0	0	0	0	0	0	0	0	0	0	0	0	0	0	0	0	0	0	0	0	0	0	1
1112	94-12-2692	1394	Winter	apple-vinger	vinger	0	0	0	0	0	0	0	0	0	0	0	0	0	0	0	0	0	0	0	0	0	0	0	0	0	0	0	1
1113	94-12-2693	1394	Winter	red-vinger	vinger	1	0	0	0	0	0	0	0	1	0	0	0	0	0	0	0	0	0	0	0	0	0	0	0	0	0	0	1
1114	94-12-2694	1394	Winter	apple-vinger	vinger	0	0	0	0	0	0	0	0	0	0	0	0	0	0	0	0	0	0	0	0	0	0	0	0	0	0	0	1
1115	94-12-2843	1394	Winter	saffron	saffron	0	0	0	0	0	0	0	0	0	0	0	0	0	0	0	0	0	0	0	0	0	0	0	0	0	0	0	1
1116	94-12-2844	1394	Winter	saffron	saffron	0	0	0	0	0	0	0	0	0	0	0	0	0	0	0	0	0	0	0	0	0	0	0	0	0	0	0	1
1117	94-12-2847	1394	Winter	aloe-vera-drink	fruit-drink	0	0	0	0	0	0	0	0	0	0	0	0	0	0	0	0	0	0	0	0	0	0	0	0	0	0	0	1
1118	94-12-2897	1394	Winter	peach-malt-drink	malt-drink	0	0	0	0	0	0	0	0	0	0	0	0	0	0	0	0	0	0	0	0	0	0	0	0	0	0	0	1
1119	94-12-2898	1394	Winter	lime-malt-drink	malt-drink	0	0	0	0	0	0	0	0	0	0	0	0	0	0	0	0	0	0	0	0	0	0	0	0	0	0	0	1
1120	94-12-2899	1394	Winter	tropical-malt-drink	malt-drink	0	0	0	0	0	0	0	0	0	0	0	0	0	0	0	0	0	0	0	0	0	0	0	0	0	0	0	1
